# Supplementary material for: Congenital disorder of glycosylation caused by starting site-specific variant in syntaxin-5
Source: Nat Commun. 2021 Oct 28;12:6227. doi: 10.1038/s41467-021-26534-y (PMC8553859; doi:10.1038/s41467-021-26534-y)
Supplement: Supplementary file 13 — Source Data. [file 41467_2021_26534_MOESM13_ESM.xlsx]

## Sheet: Figure 2b
Figure 2b
Anti-Stx5									Anti-Stx16
Anti-GosR2									Anti-GosR1
Anti-Bet1									Anti-Bet1L
Anti-Tubulin									Anti-Tubulin

## Sheet: Figure 2e
Figure 2e	Lectin stainings, fluorescent intensities log10 transformed and normalized to average of control
	Condition	Line	Experiment	Lectin	Value
	Stx5M55V	14235	PL049_3	SNA	0.906651
	Stx5M55V	14235	PL049_3	SNA	0.922482
	Stx5M55V	14235	PL049_3	SNA	0.935782
	Stx5M55V	14235	PL049_3	SNA	0.949907
	Stx5M55V	14235	PL049_3	SNA	0.983055
	Stx5M55V	14235	PL049_3	SNA	0.965043
	Stx5M55V	14235	PL049_3	SNA	0.973951
	Stx5M55V	14235	PL049_3	SNA	0.950648
	Stx5M55V	14235	PL049_3	SNA	0.946751
	Stx5M55V	14235	PL049_3	SNA	0.967847
	Stx5M55V	14235	PL049_3	SNA	0.990907
	Stx5M55V	14235	PL049_3	SNA	0.920811
	Stx5M55V	14235	PL049_3	SNA	0.953134
	Stx5M55V	14235	PL049_3	SNA	1.01676
	Stx5M55V	14230	PL049_3	SNA	0.95186
	Stx5M55V	14230	PL049_3	SNA	0.959781
	Stx5M55V	14230	PL049_3	SNA	0.934089
	Stx5M55V	14230	PL049_3	SNA	0.875213
	Stx5M55V	14230	PL049_3	SNA	0.916606
	Stx5M55V	14230	PL049_3	SNA	0.936546
	Stx5M55V	14230	PL049_3	SNA	0.912065
	Stx5M55V	14230	PL049_3	SNA	0.89573
	Stx5M55V	14230	PL049_3	SNA	0.878173
	Stx5M55V	14230	PL049_3	SNA	0.88703
	Stx5M55V	14230	PL049_3	SNA	0.958844
	Stx5M55V	14230	PL049_3	SNA	0.853541
	Stx5M55V	14230	PL049_3	SNA	0.803752
	Stx5M55V	14230	PL049_3	SNA	0.834988
	Stx5M55V	14230	PL049_3	SNA	0.856315
	Stx5M55V	14230	PL049_3	SNA	0.83395
	Stx5M55V	14230	PL049_3	SNA	0.845538
	Stx5M55V	14230	PL049_3	SNA	0.889936
	Stx5M55V	14230	PL049_3	SNA	0.971721
	Stx5M55V	14230	PL049_3	SNA	0.865895
	Stx5M55V	14230	PL049_3	SNA	0.819649
	Stx5M55V	14230	PL049_3	SNA	0.861954
	Stx5M55V	14230	PL049_3	SNA	0.884088
	Stx5M55V	14230	PL049_3	SNA	0.856578
	Stx5M55V	14230	PL049_3	SNA	0.936462
	Stx5M55V	14230	PL049_3	SNA	0.838242
	Stx5M55V	14230	PL049_3	SNA	0.874664
	Stx5M55V	14230	PL049_3	SNA	0.916484
	Stx5M55V	14230	PL049_3	SNA	0.90773
	Stx5M55V	14230	PL049_3	SNA	0.949298
	Stx5M55V	14230	PL049_3	SNA	0.865275
	Stx5M55V	14230	PL049_3	SNA	0.848203
	Stx5M55V	14230	PL049_3	SNA	0.908919
	Stx5M55V	14230	PL049_3	SNA	0.929769
	Stx5M55V	14230	PL049_3	SNA	0.930448
	Stx5M55V	14230	PL049_3	SNA	0.918231
	Stx5M55V	14230	PL049_3	SNA	0.944187
	Stx5M55V	14230	PL049_3	SNA	0.831901
	Stx5M55V	14230	PL049_3	SNA	0.88843
	Stx5M55V	14230	PL049_3	SNA	0.890527
	Stx5M55V	14230	PL049_3	SNA	0.971573
	Stx5M55V	14230	PL049_3	SNA	0.89749
	Stx5M55V	14230	PL049_3	SNA	0.898526
	Stx5M55V	14230	PL049_3	SNA	0.951609
	Stx5M55V	14230	PL049_3	SNA	0.888206
	Ctrl	14242	PL049_3	SNA	0.974566
	Ctrl	14242	PL049_3	SNA	1.04303
	Ctrl	14242	PL049_3	SNA	0.962666
	Ctrl	14242	PL049_3	SNA	1.0103
	Ctrl	14242	PL049_3	SNA	0.96707
	Ctrl	14242	PL049_3	SNA	0.981139
	Ctrl	14242	PL049_3	SNA	1.00135
	Ctrl	14242	PL049_3	SNA	0.906624
	Ctrl	14242	PL049_3	SNA	0.956584
	Ctrl	14242	PL049_3	SNA	0.946721
	Ctrl	14242	PL049_3	SNA	1.00106
	Ctrl	14242	PL049_3	SNA	1.0516
	Ctrl	14242	PL049_3	SNA	0.959433
	Ctrl	14242	PL049_3	SNA	1.01049
	Ctrl	14242	PL049_3	SNA	0.974208
	Ctrl	14242	PL049_3	SNA	1.00264
	Ctrl	14242	PL049_3	SNA	1.03338
	Ctrl	14242	PL049_3	SNA	1.02584
	Ctrl	14242	PL049_3	SNA	0.943491
	Ctrl	14242	PL049_3	SNA	0.948679
	Ctrl	14242	PL049_3	SNA	0.989437
	Ctrl	14242	PL049_3	SNA	0.925317
	Ctrl	14242	PL049_3	SNA	0.99183
	Ctrl	14242	PL049_3	SNA	1.0457
	Ctrl	14242	PL049_3	SNA	1.02833
	Ctrl	14242	PL049_3	SNA	1.01619
	Ctrl	14242	PL049_3	SNA	1.01803
	Ctrl	14242	PL049_3	SNA	0.960748
	Ctrl	14242	PL049_3	SNA	1.03013
	Ctrl	14242	PL049_3	SNA	1.05011
	Ctrl	14242	PL049_3	SNA	1.04805
	Ctrl	14242	PL049_3	SNA	1.01957
	Ctrl	14242	PL049_3	SNA	1.00897
	Ctrl	14242	PL049_3	SNA	0.956539
	Ctrl	14242	PL049_3	SNA	1.02337
	Ctrl	14242	PL049_3	SNA	1.01243
	Ctrl	14242	PL049_3	SNA	0.986848
	Ctrl	14242	PL049_3	SNA	0.974854
	Ctrl	14242	PL049_3	SNA	0.990337
	Ctrl	14242	PL049_3	SNA	0.965286
	Ctrl	14242	PL049_3	SNA	1.04418
	Ctrl	14242	PL049_3	SNA	0.995877
	Ctrl	14197	PL049_3	SNA	1.10614
	Ctrl	14197	PL049_3	SNA	1.01718
	Ctrl	14197	PL049_3	SNA	1.02516
	Ctrl	14197	PL049_3	SNA	1.02262
	Ctrl	14197	PL049_3	SNA	0.987374
	Ctrl	14197	PL049_3	SNA	1.03813
	Ctrl	14197	PL049_3	SNA	0.945014
	Ctrl	14197	PL049_3	SNA	1.02834
	Ctrl	14197	PL049_3	SNA	1.04199
	Ctrl	14197	PL049_3	SNA	0.983087
	Ctrl	14197	PL049_3	SNA	0.982207
	Ctrl	14197	PL049_3	SNA	1.01584
	Ctrl	14197	PL049_3	SNA	1.00868
	Ctrl	14197	PL049_3	SNA	1.01898
	Ctrl	14197	PL049_3	SNA	1.00109
	Ctrl	14197	PL049_3	SNA	0.988686
	Ctrl	14197	PL049_3	SNA	1.02239
	Ctrl	14197	PL049_3	SNA	0.982094
	Ctrl	14197	PL049_3	SNA	1.05542
	Ctrl	14197	PL049_3	SNA	0.960657
	Ctrl	14197	PL049_3	SNA	0.968581
	Ctrl	14197	PL049_3	SNA	0.9807
	Ctrl	14197	PL049_3	SNA	0.966819
	Ctrl	14197	PL049_3	SNA	0.963988
	Ctrl	14197	PL049_3	SNA	0.958886
	Ctrl	14197	PL049_3	SNA	1.07974
	Ctrl	14197	PL049_3	SNA	0.966797
	Ctrl	14197	PL049_3	SNA	0.971588
	Ctrl	14197	PL049_3	SNA	0.982007
	Ctrl	14197	PL049_3	SNA	1.03614
	Ctrl	14197	PL049_3	SNA	1.03679
	Ctrl	14197	PL049_3	SNA	1.07386
	Ctrl	14197	PL049_2	SNA	0.941525
	Ctrl	14197	PL049_2	SNA	0.862544
	Ctrl	14197	PL049_2	SNA	0.881821
	Ctrl	14197	PL049_2	SNA	0.94894
	Ctrl	14197	PL049_2	SNA	0.979235
	Ctrl	14197	PL049_2	SNA	0.915429
	Ctrl	14197	PL049_2	SNA	0.960693
	Ctrl	14197	PL049_2	SNA	0.868674
	Ctrl	14197	PL049_2	SNA	0.942457
	Ctrl	14197	PL049_2	SNA	1.02021
	Ctrl	14197	PL049_2	SNA	1.03467
	Ctrl	14197	PL049_2	SNA	1.03007
	Ctrl	14197	PL049_2	SNA	0.989642
	Ctrl	14197	PL049_2	SNA	0.978842
	Ctrl	14197	PL049_2	SNA	1.06307
	Ctrl	14197	PL049_2	SNA	1.01518
	Ctrl	14242	PL049_2	SNA	1.0089
	Ctrl	14242	PL049_2	SNA	0.990698
	Ctrl	14242	PL049_2	SNA	1.07523
	Ctrl	14242	PL049_2	SNA	1.00604
	Ctrl	14242	PL049_2	SNA	1.02122
	Ctrl	14242	PL049_2	SNA	0.978565
	Ctrl	14242	PL049_2	SNA	0.979155
	Ctrl	14242	PL049_2	SNA	1.01463
	Ctrl	14242	PL049_2	SNA	1.03908
	Ctrl	14242	PL049_2	SNA	1.05546
	Ctrl	14242	PL049_2	SNA	1.02495
	Ctrl	14242	PL049_2	SNA	1.04053
	Ctrl	14242	PL049_2	SNA	1.05499
	Ctrl	14242	PL049_2	SNA	1.05656
	Ctrl	14242	PL049_2	SNA	0.997985
	Ctrl	14242	PL049_2	SNA	0.980614
	Ctrl	14242	PL049_2	SNA	0.996027
	Ctrl	14242	PL049_2	SNA	0.966059
	Ctrl	14242	PL049_2	SNA	1.06508
	Ctrl	14242	PL049_2	SNA	1.07207
	Ctrl	14242	PL049_2	SNA	1.04569
	Ctrl	14242	PL049_2	SNA	1.02953
	Ctrl	14242	PL049_2	SNA	0.996145
	Ctrl	14242	PL049_2	SNA	1.03533
	Ctrl	14242	PL049_2	SNA	1.03177
	Ctrl	14242	PL049_2	SNA	1.01935
	Ctrl	14242	PL049_2	SNA	1.02311
	Ctrl	14242	PL049_2	SNA	0.94696
	Ctrl	14242	PL049_2	SNA	0.971831
	Ctrl	14242	PL049_2	SNA	0.922579
	Ctrl	14242	PL049_2	SNA	0.939409
	Ctrl	14242	PL049_2	SNA	1.12821
	Ctrl	14242	PL049_2	SNA	1.04846
	Ctrl	14242	PL049_2	SNA	1.0048
	Stx5M55V	14230	PL049_2	SNA	0.992165
	Stx5M55V	14230	PL049_2	SNA	0.946624
	Stx5M55V	14230	PL049_2	SNA	0.907725
	Stx5M55V	14230	PL049_2	SNA	0.971143
	Stx5M55V	14230	PL049_2	SNA	0.948331
	Stx5M55V	14230	PL049_2	SNA	0.926145
	Stx5M55V	14230	PL049_2	SNA	0.921713
	Stx5M55V	14230	PL049_2	SNA	0.940365
	Stx5M55V	14230	PL049_2	SNA	0.92198
	Stx5M55V	14230	PL049_2	SNA	0.960593
	Stx5M55V	14230	PL049_2	SNA	1.00103
	Stx5M55V	14230	PL049_2	SNA	0.960712
	Stx5M55V	14230	PL049_2	SNA	0.980546
	Stx5M55V	14230	PL049_2	SNA	0.951638
	Stx5M55V	14230	PL049_2	SNA	0.969596
	Stx5M55V	14230	PL049_2	SNA	0.950929
	Stx5M55V	14230	PL049_2	SNA	0.912145
	Stx5M55V	14230	PL049_2	SNA	0.93299
	Stx5M55V	14230	PL049_2	SNA	0.946135
	Stx5M55V	14230	PL049_2	SNA	0.923484
	Stx5M55V	14230	PL049_2	SNA	0.990901
	Stx5M55V	14230	PL049_2	SNA	0.994273
	Stx5M55V	14230	PL049_2	SNA	1.01747
	Stx5M55V	14230	PL049_2	SNA	1.03726
	Stx5M55V	14230	PL049_2	SNA	1.01069
	Stx5M55V	14230	PL049_2	SNA	0.937716
	Stx5M55V	14230	PL049_2	SNA	0.910368
	Stx5M55V	14230	PL049_2	SNA	0.915572
	Stx5M55V	14230	PL049_2	SNA	1.03167
	Stx5M55V	14230	PL049_2	SNA	0.90638
	Stx5M55V	14230	PL049_2	SNA	0.917516
	Stx5M55V	14230	PL049_2	SNA	0.927857
	Stx5M55V	14230	PL049_2	SNA	0.905002
	Stx5M55V	14230	PL049_2	SNA	0.959964
	Stx5M55V	14230	PL049_2	SNA	0.941661
	Stx5M55V	14230	PL049_2	SNA	0.973368
	Stx5M55V	14235	PL049_2	SNA	1.014
	Stx5M55V	14235	PL049_2	SNA	0.967095
	Stx5M55V	14235	PL049_2	SNA	0.917306
	Stx5M55V	14235	PL049_2	SNA	0.955915
	Stx5M55V	14235	PL049_2	SNA	0.996048
	Stx5M55V	14235	PL049_2	SNA	0.981423
	Stx5M55V	14235	PL049_2	SNA	0.991015
	Stx5M55V	14235	PL049_2	SNA	1.03996
	Stx5M55V	14235	PL049_2	SNA	0.943344
	Stx5M55V	14235	PL049_2	SNA	0.965316
	Stx5M55V	14235	PL049_2	SNA	0.948203
	Stx5M55V	14235	PL049_2	SNA	1.02517
	Stx5M55V	14235	PL049_2	SNA	0.993907
	Stx5M55V	14235	PL049_2	SNA	1.05176
	Stx5M55V	14235	PL049_2	SNA	1.01463
	Stx5M55V	14235	PL049_2	SNA	0.969139

## Sheet: Figure 2g
Figure 2g	Lectin stainings, fluorescent intensities log10 transformed and normalized to average of control
	Condition	Line	Experiment	Lectin	Value
	Ctrl	14242	PL049_3	PNA	1.01469
	Ctrl	14242	PL049_3	PNA	0.964574
	Ctrl	14242	PL049_3	PNA	0.941371
	Ctrl	14242	PL049_3	PNA	1.02074
	Ctrl	14242	PL049_3	PNA	1.00487
	Ctrl	14242	PL049_3	PNA	0.940507
	Ctrl	14242	PL049_3	PNA	0.963391
	Ctrl	14242	PL049_3	PNA	0.962988
	Ctrl	14242	PL049_3	PNA	0.928584
	Ctrl	14242	PL049_3	PNA	0.994946
	Ctrl	14242	PL049_3	PNA	0.969635
	Ctrl	14242	PL049_3	PNA	0.938632
	Ctrl	14242	PL049_3	PNA	0.965598
	Ctrl	14242	PL049_3	PNA	0.97513
	Ctrl	14242	PL049_3	PNA	0.976852
	Ctrl	14242	PL049_3	PNA	0.958137
	Ctrl	14242	PL049_3	PNA	1.03217
	Ctrl	14242	PL049_3	PNA	0.905497
	Ctrl	14242	PL049_3	PNA	0.910483
	Ctrl	14242	PL049_3	PNA	0.940142
	Ctrl	14242	PL049_3	PNA	0.917226
	Ctrl	14242	PL049_3	PNA	0.95845
	Ctrl	14242	PL049_3	PNA	0.995873
	Ctrl	14242	PL049_3	PNA	0.981779
	Ctrl	14242	PL049_3	PNA	0.978448
	Ctrl	14242	PL049_3	PNA	1.02245
	Ctrl	14242	PL049_3	PNA	0.975925
	Ctrl	14242	PL049_3	PNA	0.936681
	Ctrl	14242	PL049_3	PNA	1.03129
	Ctrl	14242	PL049_3	PNA	1.02353
	Ctrl	14242	PL049_3	PNA	1.01162
	Ctrl	14242	PL049_3	PNA	1.04402
	Ctrl	14242	PL049_3	PNA	0.929821
	Ctrl	14242	PL049_3	PNA	0.919902
	Ctrl	14242	PL049_3	PNA	1.03894
	Ctrl	14242	PL049_3	PNA	1.0169
	Ctrl	14242	PL049_3	PNA	1.02566
	Ctrl	14242	PL049_3	PNA	1.02997
	Ctrl	14242	PL049_3	PNA	0.975609
	Ctrl	14242	PL049_3	PNA	0.913256
	Ctrl	14242	PL049_3	PNA	1.01757
	Ctrl	14242	PL049_3	PNA	1.00735
	Ctrl	14197	PL049_3	PNA	1.05569
	Ctrl	14197	PL049_3	PNA	1.03821
	Ctrl	14197	PL049_3	PNA	1.01894
	Ctrl	14197	PL049_3	PNA	1.10512
	Ctrl	14197	PL049_3	PNA	1.04162
	Ctrl	14197	PL049_3	PNA	0.980188
	Ctrl	14197	PL049_3	PNA	1.0557
	Ctrl	14197	PL049_3	PNA	1.05945
	Ctrl	14197	PL049_3	PNA	0.980513
	Ctrl	14197	PL049_3	PNA	0.977196
	Ctrl	14197	PL049_3	PNA	1.01588
	Ctrl	14197	PL049_3	PNA	0.988177
	Ctrl	14197	PL049_3	PNA	1.01518
	Ctrl	14197	PL049_3	PNA	1.01014
	Ctrl	14197	PL049_3	PNA	1.0378
	Ctrl	14197	PL049_3	PNA	1.00647
	Ctrl	14197	PL049_3	PNA	1.00783
	Ctrl	14197	PL049_3	PNA	1.06067
	Ctrl	14197	PL049_3	PNA	1.07162
	Ctrl	14197	PL049_3	PNA	1.03924
	Ctrl	14197	PL049_3	PNA	1.01883
	Ctrl	14197	PL049_3	PNA	1.00135
	Ctrl	14197	PL049_3	PNA	1.09619
	Ctrl	14197	PL049_3	PNA	1.0359
	Ctrl	14197	PL049_3	PNA	1.04834
	Ctrl	14197	PL049_3	PNA	1.07959
	Ctrl	14197	PL049_3	PNA	1.03268
	Ctrl	14197	PL049_3	PNA	1.06027
	Stx5M55V	14235	PL049_3	PNA	1.32688
	Stx5M55V	14235	PL049_3	PNA	1.18915
	Stx5M55V	14235	PL049_3	PNA	1.11225
	Stx5M55V	14235	PL049_3	PNA	1.2029
	Stx5M55V	14235	PL049_3	PNA	1.25559
	Stx5M55V	14235	PL049_3	PNA	1.0913
	Stx5M55V	14235	PL049_3	PNA	1.10098
	Stx5M55V	14235	PL049_3	PNA	1.13832
	Stx5M55V	14235	PL049_3	PNA	1.13497
	Stx5M55V	14235	PL049_3	PNA	1.25009
	Stx5M55V	14230	PL049_3	PNA	1.14695
	Stx5M55V	14230	PL049_3	PNA	1.147
	Stx5M55V	14230	PL049_3	PNA	1.07942
	Stx5M55V	14230	PL049_3	PNA	1.05463
	Stx5M55V	14230	PL049_3	PNA	1.08774
	Stx5M55V	14230	PL049_3	PNA	1.09415
	Stx5M55V	14230	PL049_3	PNA	1.01308
	Stx5M55V	14230	PL049_3	PNA	1.13808
	Stx5M55V	14230	PL049_3	PNA	1.14828
	Stx5M55V	14230	PL049_3	PNA	1.15858
	Stx5M55V	14230	PL049_3	PNA	1.10678
	Stx5M55V	14230	PL049_3	PNA	1.10647
	Stx5M55V	14230	PL049_3	PNA	1.07707
	Stx5M55V	14230	PL049_3	PNA	1.11397
	Stx5M55V	14230	PL049_3	PNA	1.01301
	Stx5M55V	14230	PL049_3	PNA	1.07131
	Stx5M55V	14230	PL049_3	PNA	1.07963
	Stx5M55V	14230	PL049_3	PNA	1.0997
	Stx5M55V	14230	PL049_3	PNA	1.21021
	Stx5M55V	14230	PL049_3	PNA	1.16673
	Stx5M55V	14230	PL049_3	PNA	1.1408
	Stx5M55V	14230	PL049_3	PNA	1.21464
	Stx5M55V	14230	PL049_3	PNA	1.18524
	Stx5M55V	14230	PL049_3	PNA	1.12042
	Stx5M55V	14230	PL049_3	PNA	1.09647
	Stx5M55V	14230	PL049_3	PNA	1.14131
	Stx5M55V	14230	PL049_3	PNA	1.13957
	Stx5M55V	14230	PL049_3	PNA	1.12861
	Stx5M55V	14230	PL049_3	PNA	1.16044
	Stx5M55V	14230	PL049_3	PNA	1.11606
	Stx5M55V	14230	PL049_3	PNA	1.06959
	Stx5M55V	14230	PL049_3	PNA	1.07817
	Stx5M55V	14230	PL049_3	PNA	1.07052
	Stx5M55V	14230	PL049_3	PNA	1.11746
	Stx5M55V	14230	PL049_3	PNA	1.07691
	Stx5M55V	14230	PL049_3	PNA	1.11922
	Stx5M55V	14230	PL049_3	PNA	1.06429
	Stx5M55V	14230	PL049_3	PNA	1.18032
	Stx5M55V	14230	PL049_3	PNA	1.05271
	Stx5M55V	14230	PL049_3	PNA	1.03498
	Stx5M55V	14230	PL049_3	PNA	1.03392
	Stx5M55V	14230	PL049_3	PNA	1.19884
	Stx5M55V	14230	PL049_3	PNA	1.13432
	Stx5M55V	14230	PL049_3	PNA	1.12715
	Stx5M55V	14230	PL049_3	PNA	1.15764
	Stx5M55V	14230	PL049_3	PNA	1.10218
	Stx5M55V	14230	PL049_3	PNA	1.10866
	Stx5M55V	14230	PL049_3	PNA	1.06568
	Stx5M55V	14230	PL049_3	PNA	1.10578
	Stx5M55V	14230	PL049_3	PNA	1.14119
	Stx5M55V	14230	PL049_3	PNA	1.07419
	Stx5M55V	14230	PL049_3	PNA	1.11963
	Stx5M55V	14230	PL049_3	PNA	1.11784
	Stx5M55V	14230	PL049_3	PNA	1.12747
	Stx5M55V	14230	PL049_3	PNA	1.09414
	Stx5M55V	14230	PL049_3	PNA	1.06004
	Ctrl	14242	PL049_2	PNA	0.962063
	Ctrl	14242	PL049_2	PNA	0.91377
	Ctrl	14242	PL049_2	PNA	0.882269
	Ctrl	14242	PL049_2	PNA	0.939909
	Ctrl	14242	PL049_2	PNA	0.97031
	Ctrl	14242	PL049_2	PNA	1.00288
	Ctrl	14242	PL049_2	PNA	0.894005
	Ctrl	14242	PL049_2	PNA	0.941947
	Ctrl	14242	PL049_2	PNA	0.979029
	Ctrl	14242	PL049_2	PNA	1.08709
	Ctrl	14242	PL049_2	PNA	0.964332
	Ctrl	14242	PL049_2	PNA	0.956599
	Ctrl	14242	PL049_2	PNA	1.05223
	Ctrl	14242	PL049_2	PNA	0.97974
	Ctrl	14242	PL049_2	PNA	0.921984
	Ctrl	14242	PL049_2	PNA	0.910759
	Ctrl	14242	PL049_2	PNA	0.995223
	Ctrl	14242	PL049_2	PNA	0.897187
	Ctrl	14242	PL049_2	PNA	0.940547
	Ctrl	14242	PL049_2	PNA	0.932597
	Ctrl	14242	PL049_2	PNA	0.947327
	Ctrl	14242	PL049_2	PNA	0.908611
	Ctrl	14242	PL049_2	PNA	0.955685
	Ctrl	14197	PL049_2	PNA	1.02241
	Ctrl	14197	PL049_2	PNA	1.04986
	Ctrl	14197	PL049_2	PNA	0.998417
	Ctrl	14197	PL049_2	PNA	1.02943
	Ctrl	14197	PL049_2	PNA	0.954775
	Ctrl	14197	PL049_2	PNA	1.03399
	Ctrl	14197	PL049_2	PNA	1.02944
	Ctrl	14197	PL049_2	PNA	1.19673
	Ctrl	14197	PL049_2	PNA	1.1157
	Ctrl	14197	PL049_2	PNA	1.0902
	Ctrl	14197	PL049_2	PNA	1.04833
	Ctrl	14197	PL049_2	PNA	1.08705
	Ctrl	14197	PL049_2	PNA	1.11681
	Ctrl	14197	PL049_2	PNA	1.07091
	Ctrl	14197	PL049_2	PNA	1.06457
	Ctrl	14197	PL049_2	PNA	1.0937
	Ctrl	14197	PL049_2	PNA	1.0672
	Ctrl	14197	PL049_2	PNA	1.1029
	Ctrl	14197	PL049_2	PNA	0.996837
	Ctrl	14197	PL049_2	PNA	1.05969
	Ctrl	14197	PL049_2	PNA	0.987281
	Ctrl	14197	PL049_2	PNA	0.942931
	Ctrl	14197	PL049_2	PNA	0.962348
	Ctrl	14197	PL049_2	PNA	0.942401
	Stx5M55V	14235	PL049_2	PNA	1.30999
	Stx5M55V	14235	PL049_2	PNA	1.36436
	Stx5M55V	14235	PL049_2	PNA	1.35036
	Stx5M55V	14235	PL049_2	PNA	1.35326
	Stx5M55V	14235	PL049_2	PNA	1.28606
	Stx5M55V	14235	PL049_2	PNA	1.32369
	Stx5M55V	14235	PL049_2	PNA	1.22613
	Stx5M55V	14235	PL049_2	PNA	1.26141
	Stx5M55V	14235	PL049_2	PNA	1.21218
	Stx5M55V	14235	PL049_2	PNA	1.2754
	Stx5M55V	14235	PL049_2	PNA	1.2555
	Stx5M55V	14235	PL049_2	PNA	1.25112
	Stx5M55V	14235	PL049_2	PNA	1.27521
	Stx5M55V	14235	PL049_2	PNA	1.23542
	Stx5M55V	14235	PL049_2	PNA	1.27049
	Stx5M55V	14235	PL049_2	PNA	1.28341
	Stx5M55V	14235	PL049_2	PNA	1.19659
	Stx5M55V	14235	PL049_2	PNA	1.26348
	Stx5M55V	14235	PL049_2	PNA	1.3196
	Stx5M55V	14235	PL049_2	PNA	1.38346
	Stx5M55V	14235	PL049_2	PNA	1.27652
	Stx5M55V	14230	PL049_2	PNA	1.24313
	Stx5M55V	14230	PL049_2	PNA	1.27931
	Stx5M55V	14230	PL049_2	PNA	1.21812
	Stx5M55V	14230	PL049_2	PNA	1.23593
	Stx5M55V	14230	PL049_2	PNA	1.20611
	Stx5M55V	14230	PL049_2	PNA	1.16105
	Stx5M55V	14230	PL049_2	PNA	1.22013
	Stx5M55V	14230	PL049_2	PNA	1.28291
	Stx5M55V	14230	PL049_2	PNA	1.29005
	Stx5M55V	14230	PL049_2	PNA	1.1422
	Stx5M55V	14230	PL049_2	PNA	1.20692
	Stx5M55V	14230	PL049_2	PNA	1.20897
	Stx5M55V	14230	PL049_2	PNA	1.22993
	Stx5M55V	14230	PL049_2	PNA	1.19275
	Stx5M55V	14230	PL049_2	PNA	1.20639
	Stx5M55V	14230	PL049_2	PNA	1.13237
	Stx5M55V	14230	PL049_2	PNA	1.13716
	Stx5M55V	14230	PL049_2	PNA	1.23918
	Stx5M55V	14230	PL049_2	PNA	1.1807
	Stx5M55V	14230	PL049_2	PNA	1.30192
	Stx5M55V	14230	PL049_2	PNA	1.24181
	Stx5M55V	14230	PL049_2	PNA	1.26652
	Stx5M55V	14230	PL049_2	PNA	1.20411
	Stx5M55V	14230	PL049_2	PNA	1.27725
	Stx5M55V	14230	PL049_2	PNA	1.30259
	Stx5M55V	14230	PL049_2	PNA	1.2828
	Stx5M55V	14230	PL049_2	PNA	1.27949
	Stx5M55V	14230	PL049_2	PNA	1.28854
	Stx5M55V	14230	PL049_2	PNA	1.29348
	Stx5M55V	14230	PL049_2	PNA	1.27034
	Stx5M55V	14230	PL049_2	PNA	1.19681
	Stx5M55V	14230	PL049_2	PNA	1.26537
	Stx5M55V	14230	PL049_2	PNA	1.2811
	Stx5M55V	14230	PL049_2	PNA	1.22377
	Stx5M55V	14230	PL049_2	PNA	1.29907

## Sheet: Figure 3b
Figure 3b	Colocalization (Pearson) of MGAT1 and GM130
	Line	Enzyme	Marker	value	Experiment		Condition	Line	Enzyme	Marker	value	Experiment
	14197	MGAT1	gm130	0.653907	PL050.1		Ctrl	14197	MGAT1	gm130	0.733225	PL050.2
	14197	MGAT1	gm130	0.779328	PL050.1		Ctrl	14197	MGAT1	gm130	0.775774	PL050.2
	14197	MGAT1	gm130	0.780823	PL050.1		Ctrl	14197	MGAT1	gm130	0.778923	PL050.2
	14197	MGAT1	gm130	0.856113	PL050.1		Ctrl	14197	MGAT1	gm130	0.605833	PL050.2
	14197	MGAT1	gm130	0.636984	PL050.1		Ctrl	14197	MGAT1	gm130	0.771449	PL050.2
	14197	MGAT1	gm130	0.860128	PL050.1		Ctrl	14197	MGAT1	gm130	0.717073	PL050.2
	14197	MGAT1	gm130	0.798893	PL050.1		Ctrl	14197	MGAT1	gm130	0.755779	PL050.2
	14197	MGAT1	gm130	0.869352	PL050.1		Ctrl	14197	MGAT1	gm130	0.759647	PL050.2
	14197	MGAT1	gm130	0.774101	PL050.1		Ctrl	14197	MGAT1	gm130	0.768311	PL050.2
	14197	MGAT1	gm130	0.833426	PL050.1		Ctrl	14197	MGAT1	gm130	0.731843	PL050.2
	14197	MGAT1	gm130	0.895886	PL050.1		Ctrl	14197	MGAT1	gm130	0.76667	PL050.2
	14197	MGAT1	gm130	0.816099	PL050.1		Ctrl	14197	MGAT1	gm130	0.78672	PL050.2
	14197	MGAT1	gm130	0.805973	PL050.1		Ctrl	14197	MGAT1	gm130	0.769272	PL050.2
	14197	MGAT1	gm130	0.79819	PL050.1		Ctrl	14197	MGAT1	gm130	0.784129	PL050.2
	14197	MGAT1	gm130	0.793489	PL050.1		Ctrl	14197	MGAT1	gm130	0.68839	PL050.2
	14197	MGAT1	gm130	0.848979	PL050.1		Ctrl	14197	MGAT1	gm130	0.766617	PL050.2
	14197	MGAT1	gm130	0.770427	PL050.1		Ctrl	14197	MGAT1	gm130	0.770619	PL050.2
	14197	MGAT1	gm130	0.807005	PL050.1		Ctrl	14197	MGAT1	gm130	0.771995	PL050.2
	14230	MGAT1	gm130	0.820934	PL050.1		Ctrl	14197	MGAT1	gm130	0.700033	PL050.2
	14230	MGAT1	gm130	0.850718	PL050.1		Ctrl	14197	MGAT1	gm130	0.6954	PL050.2
	14230	MGAT1	gm130	0.87882	PL050.1		Ctrl	14197	MGAT1	gm130	0.715086	PL050.2
	14230	MGAT1	gm130	0.744607	PL050.1		Ctrl	14197	MGAT1	gm130	0.789447	PL050.2
	14230	MGAT1	gm130	0.850498	PL050.1		Ctrl	14197	MGAT1	gm130	0.62753	PL050.2
	14230	MGAT1	gm130	0.794716	PL050.1		Ctrl	14197	MGAT1	gm130	0.807874	PL050.2
	14230	MGAT1	gm130	0.814024	PL050.1		Ctrl	14197	MGAT1	gm130	0.703564	PL050.2
	14230	MGAT1	gm130	0.860152	PL050.1		Ctrl	14197	MGAT1	gm130	0.758682	PL050.2
	14230	MGAT1	gm130	0.851217	PL050.1		Ctrl	14197	MGAT1	gm130	0.797498	PL050.2
	14230	MGAT1	gm130	0.767708	PL050.1		Ctrl	14197	MGAT1	gm130	0.730991	PL050.2
	14230	MGAT1	gm130	0.840023	PL050.1		Ctrl	14197	MGAT1	gm130	0.764155	PL050.2
	14230	MGAT1	gm130	0.882409	PL050.1		Ctrl	14197	MGAT1	gm130	0.749405	PL050.2
	14230	MGAT1	gm130	0.761792	PL050.1		Ctrl	14197	MGAT1	gm130	0.759876	PL050.2
	14230	MGAT1	gm130	0.815694	PL050.1		Ctrl	14197	MGAT1	gm130	0.761105	PL050.2
	14230	MGAT1	gm130	0.783876	PL050.1		Ctrl	14197	MGAT1	gm130	0.76976	PL050.2
	14230	MGAT1	gm130	0.63722	PL050.1		Ctrl	14197	MGAT1	gm130	0.806948	PL050.2
	14230	MGAT1	gm130	0.782933	PL050.1		Ctrl	14197	MGAT1	gm130	0.767454	PL050.2
	14230	MGAT1	gm130	0.741164	PL050.1		Ctrl	14197	MGAT1	gm130	0.698774	PL050.2
	14230	MGAT1	gm130	0.747542	PL050.1		Stx5	14230	MGAT1	gm130	0.760783	PL050.2
	14230	MGAT1	gm130	0.820187	PL050.1		Stx5	14230	MGAT1	gm130	0.815404	PL050.2
	14230	MGAT1	gm130	0.723908	PL050.1		Stx5	14230	MGAT1	gm130	0.709802	PL050.2
	14230	MGAT1	gm130	0.498361	PL050.1		Stx5	14230	MGAT1	gm130	0.837463	PL050.2
	14230	MGAT1	gm130	0.784427	PL050.1		Stx5	14230	MGAT1	gm130	0.77603	PL050.2
	14230	MGAT1	gm130	0.833136	PL050.1		Stx5	14230	MGAT1	gm130	0.747139	PL050.2
	14230	MGAT1	gm130	0.820839	PL050.1		Stx5	14230	MGAT1	gm130	0.811775	PL050.2
	14230	MGAT1	gm130	0.694645	PL050.1		Stx5	14230	MGAT1	gm130	0.78833	PL050.2
	14230	MGAT1	gm130	0.8304	PL050.1		Stx5	14230	MGAT1	gm130	0.828758	PL050.2
	14230	MGAT1	gm130	0.810002	PL050.1		Stx5	14230	MGAT1	gm130	0.729667	PL050.2
	14230	MGAT1	gm130	0.833836	PL050.1		Stx5	14230	MGAT1	gm130	0.637281	PL050.2
	14230	MGAT1	gm130	0.87761	PL050.1		Stx5	14230	MGAT1	gm130	0.623661	PL050.2
	14230	MGAT1	gm130	0.832791	PL050.1		Stx5	14230	MGAT1	gm130	0.75741	PL050.2
	14230	MGAT1	gm130	0.702342	PL050.1		Stx5	14230	MGAT1	gm130	0.807211	PL050.2
	14230	MGAT1	gm130	0.873219	PL050.1		Stx5	14230	MGAT1	gm130	0.709377	PL050.2
	14230	MGAT1	gm130	0.775826	PL050.1		Stx5	14230	MGAT1	gm130	0.681804	PL050.2
	14230	MGAT1	gm130	0.726065	PL050.1		Stx5	14230	MGAT1	gm130	0.717292	PL050.2
	14230	MGAT1	gm130	0.702615	PL050.1		Stx5	14230	MGAT1	gm130	0.786473	PL050.2
	14230	MGAT1	gm130	0.851058	PL050.1		Stx5	14230	MGAT1	gm130	0.731983	PL050.2
	14230	MGAT1	gm130	0.821844	PL050.1		Stx5	14230	MGAT1	gm130	0.74773	PL050.2
	14230	MGAT1	gm130	0.848711	PL050.1		Stx5	14230	MGAT1	gm130	0.699326	PL050.2
	14230	MGAT1	gm130	0.76106	PL050.1		Stx5	14230	MGAT1	gm130	0.773357	PL050.2
	14230	MGAT1	gm130	0.792179	PL050.1		Stx5	14230	MGAT1	gm130	0.750216	PL050.2
	14230	MGAT1	gm130	0.787807	PL050.1		Stx5	14230	MGAT1	gm130	0.825312	PL050.2
	14230	MGAT1	gm130	0.830429	PL050.1		Stx5	14230	MGAT1	gm130	0.689444	PL050.2
	14230	MGAT1	gm130	0.836828	PL050.1		Stx5	14230	MGAT1	gm130	0.831127	PL050.2
	14230	MGAT1	gm130	0.81642	PL050.1		Stx5	14230	MGAT1	gm130	0.668322	PL050.2
	14230	MGAT1	gm130	0.767599	PL050.1		Stx5	14230	MGAT1	gm130	0.688387	PL050.2
	14230	MGAT1	gm130	0.794069	PL050.1		Stx5	14230	MGAT1	gm130	0.787595	PL050.2
	14230	MGAT1	gm130	0.809159	PL050.1		Stx5	14230	MGAT1	gm130	0.807519	PL050.2
	14230	MGAT1	gm130	0.751369	PL050.1		Stx5	14230	MGAT1	gm130	0.811073	PL050.2
	14230	MGAT1	gm130	0.732193	PL050.1		Stx5	14230	MGAT1	gm130	0.64586	PL050.2
	14230	MGAT1	gm130	0.725477	PL050.1		Stx5	14230	MGAT1	gm130	0.730462	PL050.2
	14230	MGAT1	gm130	0.774147	PL050.1		Stx5	14230	MGAT1	gm130	0.823041	PL050.2
	14230	MGAT1	gm130	0.807535	PL050.1		Stx5	14230	MGAT1	gm130	0.740212	PL050.2
	14230	MGAT1	gm130	0.832977	PL050.1		Stx5	14230	MGAT1	gm130	0.781808	PL050.2
	14230	MGAT1	gm130	0.811498	PL050.1		Stx5	14230	MGAT1	gm130	0.80797	PL050.2
	14230	MGAT1	gm130	0.758714	PL050.1		Stx5	14230	MGAT1	gm130	0.82075	PL050.2
	14235	MGAT1	gm130	0.638828	PL050.1		Stx5	14230	MGAT1	gm130	0.772521	PL050.2
	14235	MGAT1	gm130	0.588843	PL050.1		Stx5	14230	MGAT1	gm130	0.767934	PL050.2
	14235	MGAT1	gm130	0.716378	PL050.1		Stx5	14230	MGAT1	gm130	0.756996	PL050.2
	14235	MGAT1	gm130	0.688288	PL050.1		Stx5	14230	MGAT1	gm130	0.760765	PL050.2
	14235	MGAT1	gm130	0.693312	PL050.1		Stx5	14230	MGAT1	gm130	0.830568	PL050.2
	14235	MGAT1	gm130	0.751138	PL050.1		Stx5	14235	MGAT1	gm130	0.690704	PL050.2
	14235	MGAT1	gm130	0.699733	PL050.1		Stx5	14235	MGAT1	gm130	0.491573	PL050.2
	14235	MGAT1	gm130	0.729368	PL050.1		Stx5	14235	MGAT1	gm130	0.779451	PL050.2
	14235	MGAT1	gm130	0.705196	PL050.1		Stx5	14235	MGAT1	gm130	0.586711	PL050.2
	14242	MGAT1	gm130	0.606823	PL050.1		Stx5	14235	MGAT1	gm130	0.702396	PL050.2
	14242	MGAT1	gm130	0.650124	PL050.1		Stx5	14235	MGAT1	gm130	0.494956	PL050.2
	14242	MGAT1	gm130	0.668547	PL050.1		Stx5	14235	MGAT1	gm130	0.61991	PL050.2
	14242	MGAT1	gm130	0.650833	PL050.1		Stx5	14235	MGAT1	gm130	0.525648	PL050.2
	14242	MGAT1	gm130	0.687287	PL050.1		Stx5	14235	MGAT1	gm130	0.604451	PL050.2
	14242	MGAT1	gm130	0.749525	PL050.1		Stx5	14235	MGAT1	gm130	0.703848	PL050.2
	14242	MGAT1	gm130	0.552946	PL050.1		Stx5	14235	MGAT1	gm130	0.615187	PL050.2
	14242	MGAT1	gm130	0.461733	PL050.1		Stx5	14235	MGAT1	gm130	0.586788	PL050.2
	14242	MGAT1	gm130	0.503727	PL050.1		Stx5	14235	MGAT1	gm130	0.494337	PL050.2
	14242	MGAT1	gm130	0.574378	PL050.1		Stx5	14235	MGAT1	gm130	0.635235	PL050.2
	14242	MGAT1	gm130	0.63813	PL050.1		Stx5	14235	MGAT1	gm130	0.497045	PL050.2
	14242	MGAT1	gm130	0.641573	PL050.1		Stx5	14235	MGAT1	gm130	0.547843	PL050.2
	14242	MGAT1	gm130	0.567478	PL050.1		Stx5	14235	MGAT1	gm130	0.702865	PL050.2
	14242	MGAT1	gm130	0.62919	PL050.1		Stx5	14235	MGAT1	gm130	0.427917	PL050.2
	14242	MGAT1	gm130	0.779152	PL050.1		Ctrl	14242	MGAT1	gm130	0.762523	PL050.2
	14242	MGAT1	gm130	0.787177	PL050.1		Ctrl	14242	MGAT1	gm130	0.744047	PL050.2
	14242	MGAT1	gm130	0.703813	PL050.1		Ctrl	14242	MGAT1	gm130	0.689383	PL050.2
	14242	MGAT1	gm130	0.712649	PL050.1		Ctrl	14242	MGAT1	gm130	0.789293	PL050.2
	14242	MGAT1	gm130	0.697711	PL050.1		Ctrl	14242	MGAT1	gm130	0.79219	PL050.2
	14242	MGAT1	gm130	0.768975	PL050.1		Ctrl	14242	MGAT1	gm130	0.812505	PL050.2
	14242	MGAT1	gm130	0.744337	PL050.1		Ctrl	14242	MGAT1	gm130	0.809016	PL050.2
	14242	MGAT1	gm130	0.76483	PL050.1		Ctrl	14242	MGAT1	gm130	0.811115	PL050.2
	14242	MGAT1	gm130	0.752857	PL050.1		Ctrl	14242	MGAT1	gm130	0.798906	PL050.2
	14242	MGAT1	gm130	0.77662	PL050.1		Ctrl	14242	MGAT1	gm130	0.801619	PL050.2
	14242	MGAT1	gm130	0.705722	PL050.1		Ctrl	14242	MGAT1	gm130	0.792304	PL050.2
	14242	MGAT1	gm130	0.824647	PL050.1		Ctrl	14242	MGAT1	gm130	0.825732	PL050.2
	14242	MGAT1	gm130	0.879826	PL050.1		Ctrl	14242	MGAT1	gm130	0.844744	PL050.2
	14242	MGAT1	gm130	0.84891	PL050.1		Ctrl	14242	MGAT1	gm130	0.806689	PL050.2
	14242	MGAT1	gm130	0.831865	PL050.1		Ctrl	14242	MGAT1	gm130	0.796999	PL050.2
	14242	MGAT1	gm130	0.805767	PL050.1		Ctrl	14242	MGAT1	gm130	0.843859	PL050.2
	14242	MGAT1	gm130	0.837576	PL050.1		Ctrl	14242	MGAT1	gm130	0.739536	PL050.2
	14242	MGAT1	gm130	0.850745	PL050.1		Ctrl	14242	MGAT1	gm130	0.805147	PL050.2
	14242	MGAT1	gm130	0.665765	PL050.1		Ctrl	14242	MGAT1	gm130	0.818757	PL050.2
	14242	MGAT1	gm130	0.797076	PL050.1		Ctrl	14242	MGAT1	gm130	0.815374	PL050.2
	14242	MGAT1	gm130	0.783169	PL050.1		Ctrl	14242	MGAT1	gm130	0.804116	PL050.2
	14242	MGAT1	gm130	0.811444	PL050.1		Ctrl	14242	MGAT1	gm130	0.784735	PL050.2
	14242	MGAT1	gm130	0.758075	PL050.1		Ctrl	14242	MGAT1	gm130	0.723303	PL050.2
	14242	MGAT1	gm130	0.707562	PL050.1		Ctrl	14242	MGAT1	gm130	0.824901	PL050.2
	14242	MGAT1	gm130	0.7011	PL050.1		Ctrl	14242	MGAT1	gm130	0.695104	PL050.2
	14242	MGAT1	gm130	0.674318	PL050.1		Ctrl	14242	MGAT1	gm130	0.817395	PL050.2
	14242	MGAT1	gm130	0.643004	PL050.1
	14242	MGAT1	gm130	0.861337	PL050.1
	14242	MGAT1	gm130	0.719033	PL050.1
	14242	MGAT1	gm130	0.663133	PL050.1
	14242	MGAT1	gm130	0.830429	PL050.1
	14242	MGAT1	gm130	0.862498	PL050.1
	14242	MGAT1	gm130	0.831614	PL050.1
	14242	MGAT1	gm130	0.834913	PL050.1
	14242	MGAT1	gm130	0.773914	PL050.1
	14242	MGAT1	gm130	0.775855	PL050.1
	14242	MGAT1	gm130	0.77435	PL050.1
	14242	MGAT1	gm130	0.84711	PL050.1
	14242	MGAT1	gm130	0.722684	PL050.1
	14242	MGAT1	gm130	0.849645	PL050.1
	14242	MGAT1	gm130	0.806394	PL050.1
	14242	MGAT1	gm130	0.802759	PL050.1
	14242	MGAT1	gm130	0.883063	PL050.1
	14242	MGAT1	gm130	0.795952	PL050.1
	14242	MGAT1	gm130	0.78831	PL050.1
	14242	MGAT1	gm130	0.737182	PL050.1
	14242	MGAT1	gm130	0.792925	PL050.1
	14242	MGAT1	gm130	0.72269	PL050.1
	14242	MGAT1	gm130	0.816955	PL050.1
	14242	MGAT1	gm130	0.739689	PL050.1
	14242	MGAT1	gm130	0.780043	PL050.1
	14242	MGAT1	gm130	0.876744	PL050.1
	14242	MGAT1	gm130	0.853697	PL050.1
	14242	MGAT1	gm130	0.810388	PL050.1
	14242	MGAT1	gm130	0.841874	PL050.1
	14242	MGAT1	gm130	0.873622	PL050.1
	14242	MGAT1	gm130	0.828599	PL050.1
	14242	MGAT1	gm130	0.87777	PL050.1
	14242	MGAT1	gm130	0.788306	PL050.1
	14242	MGAT1	gm130	0.817081	PL050.1
	14242	MGAT1	gm130	0.717475	PL050.1
	14242	MGAT1	gm130	0.875306	PL050.1
	14242	MGAT1	gm130	0.804423	PL050.1

## Sheet: Figure 3d
Figure 3d	Colocalization (Pearson) of MGAT1 and TGN46
	Condition	Line	Enzyme	Marker	value	Experiment		Condition	Line	Enzyme	Marker	value	Experiment
	Ctrl	14197	MGAT1	TGN46	0.715505	PL050.1		Ctrl	14197	MGAT1	TGN46	0.586567	PL050.2
	Ctrl	14197	MGAT1	TGN46	0.67654	PL050.1		Ctrl	14197	MGAT1	TGN46	0.688149	PL050.2
	Ctrl	14197	MGAT1	TGN46	0.599651	PL050.1		Ctrl	14197	MGAT1	TGN46	0.621838	PL050.2
	Ctrl	14197	MGAT1	TGN46	0.680446	PL050.1		Ctrl	14197	MGAT1	TGN46	0.61755	PL050.2
	Ctrl	14197	MGAT1	TGN46	0.677997	PL050.1		Ctrl	14197	MGAT1	TGN46	0.633686	PL050.2
	Ctrl	14197	MGAT1	TGN46	0.59611	PL050.1		Ctrl	14197	MGAT1	TGN46	0.554098	PL050.2
	Ctrl	14197	MGAT1	TGN46	0.634629	PL050.1		Ctrl	14197	MGAT1	TGN46	0.660259	PL050.2
	Ctrl	14197	MGAT1	TGN46	0.62362	PL050.1		Ctrl	14197	MGAT1	TGN46	0.542465	PL050.2
	Ctrl	14197	MGAT1	TGN46	0.613653	PL050.1		Ctrl	14197	MGAT1	TGN46	0.670909	PL050.2
	Ctrl	14197	MGAT1	TGN46	0.708935	PL050.1		Ctrl	14197	MGAT1	TGN46	0.513049	PL050.2
	Ctrl	14197	MGAT1	TGN46	0.427176	PL050.1		Ctrl	14197	MGAT1	TGN46	0.621629	PL050.2
	Ctrl	14197	MGAT1	TGN46	0.605502	PL050.1		Ctrl	14197	MGAT1	TGN46	0.652151	PL050.2
	Ctrl	14197	MGAT1	TGN46	0.679778	PL050.1		Ctrl	14197	MGAT1	TGN46	0.613353	PL050.2
	Ctrl	14197	MGAT1	TGN46	0.638997	PL050.1		Ctrl	14197	MGAT1	TGN46	0.630745	PL050.2
	Ctrl	14197	MGAT1	TGN46	0.675098	PL050.1		Ctrl	14197	MGAT1	TGN46	0.638632	PL050.2
	Ctrl	14197	MGAT1	TGN46	0.663732	PL050.1		Ctrl	14197	MGAT1	TGN46	0.617245	PL050.2
	Ctrl	14197	MGAT1	TGN46	0.641962	PL050.1		Ctrl	14197	MGAT1	TGN46	0.672207	PL050.2
	Ctrl	14197	MGAT1	TGN46	0.694181	PL050.1		Ctrl	14197	MGAT1	TGN46	0.57351	PL050.2
	Ctrl	14197	MGAT1	TGN46	0.618182	PL050.1		Ctrl	14197	MGAT1	TGN46	0.644131	PL050.2
	Stx5	14230	MGAT1	TGN46	0.591511	PL050.1		Ctrl	14197	MGAT1	TGN46	0.535918	PL050.2
	Stx5	14230	MGAT1	TGN46	0.641965	PL050.1		Ctrl	14197	MGAT1	TGN46	0.465711	PL050.2
	Stx5	14230	MGAT1	TGN46	0.519862	PL050.1		Ctrl	14197	MGAT1	TGN46	0.51234	PL050.2
	Stx5	14230	MGAT1	TGN46	0.659017	PL050.1		Ctrl	14197	MGAT1	TGN46	0.597534	PL050.2
	Stx5	14230	MGAT1	TGN46	0.652857	PL050.1		Ctrl	14197	MGAT1	TGN46	0.601129	PL050.2
	Stx5	14230	MGAT1	TGN46	0.643086	PL050.1		Ctrl	14197	MGAT1	TGN46	0.551073	PL050.2
	Stx5	14230	MGAT1	TGN46	0.65049	PL050.1		Ctrl	14197	MGAT1	TGN46	0.696528	PL050.2
	Stx5	14230	MGAT1	TGN46	0.565688	PL050.1		Ctrl	14197	MGAT1	TGN46	0.494092	PL050.2
	Stx5	14230	MGAT1	TGN46	0.608241	PL050.1		Ctrl	14197	MGAT1	TGN46	0.558026	PL050.2
	Stx5	14230	MGAT1	TGN46	0.634891	PL050.1		Ctrl	14197	MGAT1	TGN46	0.585407	PL050.2
	Stx5	14230	MGAT1	TGN46	0.546738	PL050.1		Ctrl	14197	MGAT1	TGN46	0.689895	PL050.2
	Stx5	14230	MGAT1	TGN46	0.714645	PL050.1		Ctrl	14197	MGAT1	TGN46	0.664768	PL050.2
	Stx5	14230	MGAT1	TGN46	0.505639	PL050.1		Ctrl	14197	MGAT1	TGN46	0.566842	PL050.2
	Stx5	14230	MGAT1	TGN46	0.432995	PL050.1		Ctrl	14197	MGAT1	TGN46	0.554047	PL050.2
	Stx5	14230	MGAT1	TGN46	0.445046	PL050.1		Ctrl	14197	MGAT1	TGN46	0.585003	PL050.2
	Stx5	14230	MGAT1	TGN46	0.554762	PL050.1		Ctrl	14197	MGAT1	TGN46	0.634119	PL050.2
	Stx5	14230	MGAT1	TGN46	0.624119	PL050.1		Ctrl	14197	MGAT1	TGN46	0.580026	PL050.2
	Stx5	14230	MGAT1	TGN46	0.592975	PL050.1		Ctrl	14197	MGAT1	TGN46	0.449872	PL050.2
	Stx5	14230	MGAT1	TGN46	0.578049	PL050.1		Ctrl	14197	MGAT1	TGN46	0.640424	PL050.2
	Stx5	14230	MGAT1	TGN46	0.551643	PL050.1		Ctrl	14197	MGAT1	TGN46	0.536524	PL050.2
	Stx5	14230	MGAT1	TGN46	0.608945	PL050.1		Ctrl	14197	MGAT1	TGN46	0.580695	PL050.2
	Stx5	14230	MGAT1	TGN46	0.608944	PL050.1		Ctrl	14197	MGAT1	TGN46	0.603661	PL050.2
	Stx5	14230	MGAT1	TGN46	0.594489	PL050.1		Ctrl	14197	MGAT1	TGN46	0.564322	PL050.2
	Stx5	14230	MGAT1	TGN46	0.452113	PL050.1		Ctrl	14197	MGAT1	TGN46	0.60901	PL050.2
	Stx5	14230	MGAT1	TGN46	0.422882	PL050.1		Ctrl	14197	MGAT1	TGN46	0.659432	PL050.2
	Stx5	14230	MGAT1	TGN46	0.713293	PL050.1		Ctrl	14197	MGAT1	TGN46	0.667835	PL050.2
	Stx5	14230	MGAT1	TGN46	0.51191	PL050.1		Ctrl	14197	MGAT1	TGN46	0.651323	PL050.2
	Stx5	14230	MGAT1	TGN46	0.592711	PL050.1		Stx5	14230	MGAT1	TGN46	0.557868	PL050.2
	Stx5	14230	MGAT1	TGN46	0.623837	PL050.1		Stx5	14230	MGAT1	TGN46	0.594291	PL050.2
	Stx5	14230	MGAT1	TGN46	0.638576	PL050.1		Stx5	14230	MGAT1	TGN46	0.513368	PL050.2
	Stx5	14230	MGAT1	TGN46	0.563806	PL050.1		Stx5	14230	MGAT1	TGN46	0.586884	PL050.2
	Stx5	14230	MGAT1	TGN46	0.637487	PL050.1		Stx5	14230	MGAT1	TGN46	0.60776	PL050.2
	Stx5	14230	MGAT1	TGN46	0.578437	PL050.1		Stx5	14230	MGAT1	TGN46	0.590467	PL050.2
	Stx5	14230	MGAT1	TGN46	0.546387	PL050.1		Stx5	14230	MGAT1	TGN46	0.52631	PL050.2
	Stx5	14230	MGAT1	TGN46	0.624496	PL050.1		Stx5	14230	MGAT1	TGN46	0.601741	PL050.2
	Stx5	14230	MGAT1	TGN46	0.592632	PL050.1		Stx5	14230	MGAT1	TGN46	0.557353	PL050.2
	Stx5	14230	MGAT1	TGN46	0.57846	PL050.1		Stx5	14230	MGAT1	TGN46	0.478213	PL050.2
	Stx5	14230	MGAT1	TGN46	0.555691	PL050.1		Stx5	14230	MGAT1	TGN46	0.617592	PL050.2
	Stx5	14230	MGAT1	TGN46	0.60954	PL050.1		Stx5	14230	MGAT1	TGN46	0.551096	PL050.2
	Stx5	14230	MGAT1	TGN46	0.568271	PL050.1		Stx5	14230	MGAT1	TGN46	0.681137	PL050.2
	Stx5	14230	MGAT1	TGN46	0.577657	PL050.1		Stx5	14230	MGAT1	TGN46	0.604651	PL050.2
	Stx5	14230	MGAT1	TGN46	0.608448	PL050.1		Stx5	14230	MGAT1	TGN46	0.553227	PL050.2
	Stx5	14230	MGAT1	TGN46	0.406066	PL050.1		Stx5	14230	MGAT1	TGN46	0.64618	PL050.2
	Stx5	14230	MGAT1	TGN46	0.541297	PL050.1		Stx5	14230	MGAT1	TGN46	0.566411	PL050.2
	Stx5	14230	MGAT1	TGN46	0.653988	PL050.1		Stx5	14230	MGAT1	TGN46	0.683664	PL050.2
	Stx5	14230	MGAT1	TGN46	0.560542	PL050.1		Stx5	14230	MGAT1	TGN46	0.555726	PL050.2
	Stx5	14230	MGAT1	TGN46	0.575845	PL050.1		Stx5	14230	MGAT1	TGN46	0.577799	PL050.2
	Stx5	14230	MGAT1	TGN46	0.581699	PL050.1		Stx5	14230	MGAT1	TGN46	0.645702	PL050.2
	Stx5	14230	MGAT1	TGN46	0.566613	PL050.1		Stx5	14230	MGAT1	TGN46	0.46234	PL050.2
	Stx5	14230	MGAT1	TGN46	0.564363	PL050.1		Stx5	14230	MGAT1	TGN46	0.655103	PL050.2
	Stx5	14230	MGAT1	TGN46	0.593309	PL050.1		Stx5	14230	MGAT1	TGN46	0.519401	PL050.2
	Stx5	14230	MGAT1	TGN46	0.444858	PL050.1		Stx5	14230	MGAT1	TGN46	0.593277	PL050.2
	Stx5	14235	MGAT1	TGN46	0.264567	PL050.1		Stx5	14230	MGAT1	TGN46	0.567932	PL050.2
	Stx5	14235	MGAT1	TGN46	0.5095	PL050.1		Stx5	14230	MGAT1	TGN46	0.581594	PL050.2
	Stx5	14235	MGAT1	TGN46	0.454404	PL050.1		Stx5	14230	MGAT1	TGN46	0.616643	PL050.2
	Stx5	14235	MGAT1	TGN46	0.497016	PL050.1		Stx5	14230	MGAT1	TGN46	0.652478	PL050.2
	Stx5	14235	MGAT1	TGN46	0.427352	PL050.1		Stx5	14230	MGAT1	TGN46	0.593417	PL050.2
	Stx5	14235	MGAT1	TGN46	0.507118	PL050.1		Stx5	14230	MGAT1	TGN46	0.661095	PL050.2
	Stx5	14235	MGAT1	TGN46	0.529932	PL050.1		Stx5	14230	MGAT1	TGN46	0.624327	PL050.2
	Stx5	14235	MGAT1	TGN46	0.547287	PL050.1		Stx5	14230	MGAT1	TGN46	0.470717	PL050.2
	Stx5	14235	MGAT1	TGN46	0.595291	PL050.1		Stx5	14230	MGAT1	TGN46	0.738873	PL050.2
	Stx5	14235	MGAT1	TGN46	0.55019	PL050.1		Stx5	14230	MGAT1	TGN46	0.718013	PL050.2
	Stx5	14235	MGAT1	TGN46	0.656713	PL050.1		Stx5	14230	MGAT1	TGN46	0.617433	PL050.2
	Stx5	14235	MGAT1	TGN46	0.563313	PL050.1		Stx5	14230	MGAT1	TGN46	0.469228	PL050.2
	Stx5	14235	MGAT1	TGN46	0.508649	PL050.1		Stx5	14230	MGAT1	TGN46	0.593513	PL050.2
	Stx5	14235	MGAT1	TGN46	0.582068	PL050.1		Stx5	14230	MGAT1	TGN46	0.612072	PL050.2
	Stx5	14235	MGAT1	TGN46	0.413464	PL050.1		Stx5	14230	MGAT1	TGN46	0.600141	PL050.2
	Stx5	14235	MGAT1	TGN46	0.525862	PL050.1		Stx5	14230	MGAT1	TGN46	0.495242	PL050.2
	Stx5	14235	MGAT1	TGN46	0.633546	PL050.1		Stx5	14230	MGAT1	TGN46	0.486714	PL050.2
	Stx5	14235	MGAT1	TGN46	0.523413	PL050.1		Stx5	14230	MGAT1	TGN46	0.630456	PL050.2
	Stx5	14235	MGAT1	TGN46	0.528065	PL050.1		Stx5	14230	MGAT1	TGN46	0.556195	PL050.2
								Stx5	14230	MGAT1	TGN46	0.521856	PL050.2
								Stx5	14230	MGAT1	TGN46	0.501157	PL050.2
								Stx5	14230	MGAT1	TGN46	0.500031	PL050.2
								Stx5	14230	MGAT1	TGN46	0.48445	PL050.2
								Stx5	14230	MGAT1	TGN46	0.493598	PL050.2
								Stx5	14230	MGAT1	TGN46	0.608748	PL050.2
								Stx5	14230	MGAT1	TGN46	0.49814	PL050.2
								Stx5	14230	MGAT1	TGN46	0.50911	PL050.2
								Stx5	14230	MGAT1	TGN46	0.542823	PL050.2
								Stx5	14230	MGAT1	TGN46	0.691181	PL050.2
								Stx5	14230	MGAT1	TGN46	0.655176	PL050.2
								Stx5	14230	MGAT1	TGN46	0.516306	PL050.2
								Stx5	14230	MGAT1	TGN46	0.599218	PL050.2
								Stx5	14230	MGAT1	TGN46	0.580574	PL050.2
								Stx5	14230	MGAT1	TGN46	0.524799	PL050.2
								Stx5	14230	MGAT1	TGN46	0.466027	PL050.2
								Stx5	14230	MGAT1	TGN46	0.599096	PL050.2
								Stx5	14230	MGAT1	TGN46	0.655981	PL050.2
								Stx5	14230	MGAT1	TGN46	0.584786	PL050.2
								Stx5	14230	MGAT1	TGN46	0.63283	PL050.2
								Stx5	14230	MGAT1	TGN46	0.468749	PL050.2
								Stx5	14230	MGAT1	TGN46	0.528077	PL050.2
								Stx5	14230	MGAT1	TGN46	0.530333	PL050.2
								Stx5	14230	MGAT1	TGN46	0.607943	PL050.2
								Stx5	14230	MGAT1	TGN46	0.592305	PL050.2
								Stx5	14235	MGAT1	TGN46	0.583201	PL050.2
								Stx5	14235	MGAT1	TGN46	0.554005	PL050.2
								Stx5	14235	MGAT1	TGN46	0.630764	PL050.2
								Stx5	14235	MGAT1	TGN46	0.54879	PL050.2
								Stx5	14235	MGAT1	TGN46	0.543693	PL050.2
								Stx5	14235	MGAT1	TGN46	0.529525	PL050.2
								Stx5	14235	MGAT1	TGN46	0.510767	PL050.2
								Stx5	14235	MGAT1	TGN46	0.467294	PL050.2
								Stx5	14235	MGAT1	TGN46	0.540359	PL050.2
								Stx5	14235	MGAT1	TGN46	0.639298	PL050.2
								Stx5	14235	MGAT1	TGN46	0.521593	PL050.2
								Stx5	14235	MGAT1	TGN46	0.658263	PL050.2
								Stx5	14235	MGAT1	TGN46	0.421048	PL050.2
								Stx5	14235	MGAT1	TGN46	0.416933	PL050.2
								Stx5	14235	MGAT1	TGN46	0.457608	PL050.2
								Stx5	14235	MGAT1	TGN46	0.48812	PL050.2
								Stx5	14235	MGAT1	TGN46	0.482166	PL050.2
								Stx5	14235	MGAT1	TGN46	0.44199	PL050.2
								Stx5	14235	MGAT1	TGN46	0.631494	PL050.2
								Stx5	14235	MGAT1	TGN46	0.578457	PL050.2
								Stx5	14235	MGAT1	TGN46	0.617982	PL050.2
								Stx5	14235	MGAT1	TGN46	0.521521	PL050.2
								Ctrl	14242	MGAT1	TGN46	0.61081	PL050.2
								Ctrl	14242	MGAT1	TGN46	0.605476	PL050.2
								Ctrl	14242	MGAT1	TGN46	0.714003	PL050.2
								Ctrl	14242	MGAT1	TGN46	0.619521	PL050.2
								Ctrl	14242	MGAT1	TGN46	0.628908	PL050.2
								Ctrl	14242	MGAT1	TGN46	0.603168	PL050.2
								Ctrl	14242	MGAT1	TGN46	0.556029	PL050.2
								Ctrl	14242	MGAT1	TGN46	0.540448	PL050.2
								Ctrl	14242	MGAT1	TGN46	0.594012	PL050.2
								Ctrl	14242	MGAT1	TGN46	0.633688	PL050.2
								Ctrl	14242	MGAT1	TGN46	0.603737	PL050.2
								Ctrl	14242	MGAT1	TGN46	0.615537	PL050.2
								Ctrl	14242	MGAT1	TGN46	0.747763	PL050.2
								Ctrl	14242	MGAT1	TGN46	0.668764	PL050.2
								Ctrl	14242	MGAT1	TGN46	0.71948	PL050.2
								Ctrl	14242	MGAT1	TGN46	0.69662	PL050.2
								Ctrl	14242	MGAT1	TGN46	0.638158	PL050.2
								Ctrl	14242	MGAT1	TGN46	0.706858	PL050.2
								Ctrl	14242	MGAT1	TGN46	0.691832	PL050.2
								Ctrl	14242	MGAT1	TGN46	0.742343	PL050.2
								Ctrl	14242	MGAT1	TGN46	0.662594	PL050.2
								Ctrl	14242	MGAT1	TGN46	0.635824	PL050.2
								Ctrl	14242	MGAT1	TGN46	0.643414	PL050.2
								Ctrl	14242	MGAT1	TGN46	0.597913	PL050.2
								Ctrl	14242	MGAT1	TGN46	0.697154	PL050.2
								Ctrl	14242	MGAT1	TGN46	0.644479	PL050.2
								Ctrl	14242	MGAT1	TGN46	0.678929	PL050.2
								Ctrl	14242	MGAT1	TGN46	0.615887	PL050.2
								Ctrl	14242	MGAT1	TGN46	0.718916	PL050.2
								Ctrl	14242	MGAT1	TGN46	0.642694	PL050.2
								Ctrl	14242	MGAT1	TGN46	0.701687	PL050.2
								Ctrl	14242	MGAT1	TGN46	0.63351	PL050.2
								Ctrl	14242	MGAT1	TGN46	0.72644	PL050.2
								Ctrl	14242	MGAT1	TGN46	0.657646	PL050.2
								Ctrl	14242	MGAT1	TGN46	0.706787	PL050.2
								Ctrl	14242	MGAT1	TGN46	0.617264	PL050.2
								Ctrl	14242	MGAT1	TGN46	0.657296	PL050.2
								Ctrl	14242	MGAT1	TGN46	0.673471	PL050.2
								Ctrl	14242	MGAT1	TGN46	0.647303	PL050.2
								Ctrl	14242	MGAT1	TGN46	0.691895	PL050.2
								Ctrl	14242	MGAT1	TGN46	0.631058	PL050.2
								Ctrl	14242	MGAT1	TGN46	0.680193	PL050.2
								Ctrl	14242	MGAT1	TGN46	0.713133	PL050.2
								Ctrl	14242	MGAT1	TGN46	0.695033	PL050.2
								Ctrl	14242	MGAT1	TGN46	0.700678	PL050.2
								Ctrl	14242	MGAT1	TGN46	0.720481	PL050.2
								Ctrl	14242	MGAT1	TGN46	0.650383	PL050.2
								Ctrl	14242	MGAT1	TGN46	0.742536	PL050.2
								Ctrl	14242	MGAT1	TGN46	0.690934	PL050.2
								Ctrl	14242	MGAT1	TGN46	0.634464	PL050.2
								Ctrl	14242	MGAT1	TGN46	0.485652	PL050.2
								Ctrl	14242	MGAT1	TGN46	0.523033	PL050.2
								Ctrl	14242	MGAT1	TGN46	0.550882	PL050.2
								Ctrl	14242	MGAT1	TGN46	0.571097	PL050.2
								Ctrl	14242	MGAT1	TGN46	0.641897	PL050.2
								Ctrl	14242	MGAT1	TGN46	0.691306	PL050.2
								Ctrl	14242	MGAT1	TGN46	0.672767	PL050.2

## Sheet: Figure 3f
Figure 3f	Colocalization (Pearson) of GALNT2 and ZFPL1
	Condition	Line	Enzyme	Marker	value	Experiment		Condition	Line	Enzyme	Marker	value	Experiment
	Ctrl	14197	GALNT2	ZFPL1	0.824179	PL050.2		Ctrl	14197	GALNT2	ZFPL1	0.868118	PL050.3
	Ctrl	14197	GALNT2	ZFPL1	0.699562	PL050.2		Ctrl	14197	GALNT2	ZFPL1	0.864623	PL050.3
	Ctrl	14197	GALNT2	ZFPL1	0.78659	PL050.2		Ctrl	14197	GALNT2	ZFPL1	0.889732	PL050.3
	Ctrl	14197	GALNT2	ZFPL1	0.793636	PL050.2		Ctrl	14197	GALNT2	ZFPL1	0.837365	PL050.3
	Ctrl	14197	GALNT2	ZFPL1	0.767784	PL050.2		Ctrl	14197	GALNT2	ZFPL1	0.838186	PL050.3
	Ctrl	14197	GALNT2	ZFPL1	0.768161	PL050.2		Ctrl	14197	GALNT2	ZFPL1	0.856313	PL050.3
	Ctrl	14197	GALNT2	ZFPL1	0.839131	PL050.2		Ctrl	14197	GALNT2	ZFPL1	0.70712	PL050.3
	Ctrl	14197	GALNT2	ZFPL1	0.772909	PL050.2		Ctrl	14197	GALNT2	ZFPL1	0.834228	PL050.3
	Ctrl	14197	GALNT2	ZFPL1	0.714812	PL050.2		Ctrl	14197	GALNT2	ZFPL1	0.815277	PL050.3
	Ctrl	14197	GALNT2	ZFPL1	0.783822	PL050.2		Ctrl	14197	GALNT2	ZFPL1	0.903072	PL050.3
	Ctrl	14197	GALNT2	ZFPL1	0.797643	PL050.2		Ctrl	14197	GALNT2	ZFPL1	0.863192	PL050.3
	Ctrl	14197	GALNT2	ZFPL1	0.813693	PL050.2		Ctrl	14197	GALNT2	ZFPL1	0.820752	PL050.3
	Ctrl	14197	GALNT2	ZFPL1	0.819101	PL050.2		Ctrl	14197	GALNT2	ZFPL1	0.846265	PL050.3
	Ctrl	14197	GALNT2	ZFPL1	0.712298	PL050.2		Ctrl	14197	GALNT2	ZFPL1	0.739139	PL050.3
	Ctrl	14197	GALNT2	ZFPL1	0.807058	PL050.2		Ctrl	14197	GALNT2	ZFPL1	0.892703	PL050.3
	Ctrl	14197	GALNT2	ZFPL1	0.732336	PL050.2		Ctrl	14197	GALNT2	ZFPL1	0.844458	PL050.3
	Ctrl	14197	GALNT2	ZFPL1	0.843783	PL050.2		Ctrl	14197	GALNT2	ZFPL1	0.829523	PL050.3
	Ctrl	14197	GALNT2	ZFPL1	0.739384	PL050.2		Ctrl	14197	GALNT2	ZFPL1	0.839587	PL050.3
	Ctrl	14197	GALNT2	ZFPL1	0.798834	PL050.2		Ctrl	14197	GALNT2	ZFPL1	0.875833	PL050.3
	Ctrl	14197	GALNT2	ZFPL1	0.80768	PL050.2		Ctrl	14197	GALNT2	ZFPL1	0.871896	PL050.3
	Ctrl	14197	GALNT2	ZFPL1	0.83981	PL050.2		Ctrl	14197	GALNT2	ZFPL1	0.82327	PL050.3
	Ctrl	14197	GALNT2	ZFPL1	0.822975	PL050.2		Ctrl	14197	GALNT2	ZFPL1	0.812551	PL050.3
	Ctrl	14197	GALNT2	ZFPL1	0.852295	PL050.2		Ctrl	14197	GALNT2	ZFPL1	0.89342	PL050.3
	Ctrl	14197	GALNT2	ZFPL1	0.809411	PL050.2		Ctrl	14197	GALNT2	ZFPL1	0.801595	PL050.3
	Ctrl	14197	GALNT2	ZFPL1	0.805176	PL050.2		Ctrl	14197	GALNT2	ZFPL1	0.809602	PL050.3
	Ctrl	14197	GALNT2	ZFPL1	0.756734	PL050.2		Ctrl	14197	GALNT2	ZFPL1	0.874392	PL050.3
	Ctrl	14197	GALNT2	ZFPL1	0.765834	PL050.2		Ctrl	14197	GALNT2	ZFPL1	0.870148	PL050.3
	Ctrl	14197	GALNT2	ZFPL1	0.789423	PL050.2		Ctrl	14197	GALNT2	ZFPL1	0.890709	PL050.3
	Ctrl	14197	GALNT2	ZFPL1	0.787688	PL050.2		Ctrl	14197	GALNT2	ZFPL1	0.841749	PL050.3
	Ctrl	14197	GALNT2	ZFPL1	0.846753	PL050.2		Ctrl	14197	GALNT2	ZFPL1	0.812461	PL050.3
	Ctrl	14197	GALNT2	ZFPL1	0.756658	PL050.2		Ctrl	14197	GALNT2	ZFPL1	0.855877	PL050.3
	Ctrl	14197	GALNT2	ZFPL1	0.826776	PL050.2		Ctrl	14197	GALNT2	ZFPL1	0.890178	PL050.3
	Ctrl	14197	GALNT2	ZFPL1	0.738681	PL050.2		Ctrl	14197	GALNT2	ZFPL1	0.907913	PL050.3
	Ctrl	14197	GALNT2	ZFPL1	0.757386	PL050.2		Ctrl	14197	GALNT2	ZFPL1	0.885111	PL050.3
	Ctrl	14197	GALNT2	ZFPL1	0.807568	PL050.2		Ctrl	14197	GALNT2	ZFPL1	0.889739	PL050.3
	Ctrl	14197	GALNT2	ZFPL1	0.764978	PL050.2		Ctrl	14197	GALNT2	ZFPL1	0.862198	PL050.3
	Ctrl	14197	GALNT2	ZFPL1	0.753067	PL050.2		Ctrl	14197	GALNT2	ZFPL1	0.816207	PL050.3
	Ctrl	14197	GALNT2	ZFPL1	0.800778	PL050.2		Ctrl	14197	GALNT2	ZFPL1	0.853708	PL050.3
	Ctrl	14197	GALNT2	ZFPL1	0.781419	PL050.2		Ctrl	14197	GALNT2	ZFPL1	0.788481	PL050.3
	Ctrl	14197	GALNT2	ZFPL1	0.850617	PL050.2		Ctrl	14197	GALNT2	ZFPL1	0.859037	PL050.3
	Ctrl	14197	GALNT2	ZFPL1	0.798474	PL050.2		Stx5	14230	GALNT2	ZFPL1	0.723797	PL050.3
	Ctrl	14197	GALNT2	ZFPL1	0.691365	PL050.2		Stx5	14230	GALNT2	ZFPL1	0.86656	PL050.3
	Ctrl	14197	GALNT2	ZFPL1	0.822934	PL050.2		Stx5	14230	GALNT2	ZFPL1	0.749807	PL050.3
	Ctrl	14197	GALNT2	ZFPL1	0.791918	PL050.2		Stx5	14230	GALNT2	ZFPL1	0.793058	PL050.3
	Ctrl	14197	GALNT2	ZFPL1	0.818897	PL050.2		Stx5	14230	GALNT2	ZFPL1	0.890066	PL050.3
	Ctrl	14197	GALNT2	ZFPL1	0.839639	PL050.2		Stx5	14230	GALNT2	ZFPL1	0.814031	PL050.3
	Ctrl	14197	GALNT2	ZFPL1	0.841549	PL050.2		Stx5	14230	GALNT2	ZFPL1	0.802912	PL050.3
	Ctrl	14197	GALNT2	ZFPL1	0.79547	PL050.2		Stx5	14230	GALNT2	ZFPL1	0.88969	PL050.3
	Ctrl	14197	GALNT2	ZFPL1	0.694855	PL050.2		Stx5	14230	GALNT2	ZFPL1	0.868784	PL050.3
	Ctrl	14197	GALNT2	ZFPL1	0.76696	PL050.2		Stx5	14230	GALNT2	ZFPL1	0.839186	PL050.3
	Ctrl	14197	GALNT2	ZFPL1	0.806723	PL050.2		Stx5	14230	GALNT2	ZFPL1	0.700422	PL050.3
	Ctrl	14197	GALNT2	ZFPL1	0.727723	PL050.2		Stx5	14230	GALNT2	ZFPL1	0.846735	PL050.3
	Ctrl	14197	GALNT2	ZFPL1	0.568782	PL050.2		Stx5	14230	GALNT2	ZFPL1	0.545872	PL050.3
	Ctrl	14197	GALNT2	ZFPL1	0.785546	PL050.2		Stx5	14230	GALNT2	ZFPL1	0.777903	PL050.3
	Ctrl	14197	GALNT2	ZFPL1	0.723921	PL050.2		Stx5	14230	GALNT2	ZFPL1	0.839535	PL050.3
	Ctrl	14197	GALNT2	ZFPL1	0.75631	PL050.2		Stx5	14230	GALNT2	ZFPL1	0.723836	PL050.3
	Ctrl	14197	GALNT2	ZFPL1	0.837799	PL050.2		Stx5	14230	GALNT2	ZFPL1	0.838217	PL050.3
	Ctrl	14197	GALNT2	ZFPL1	0.633984	PL050.2		Stx5	14230	GALNT2	ZFPL1	0.845992	PL050.3
	Ctrl	14197	GALNT2	ZFPL1	0.758006	PL050.2		Stx5	14230	GALNT2	ZFPL1	0.891544	PL050.3
	Ctrl	14197	GALNT2	ZFPL1	0.758746	PL050.2		Stx5	14230	GALNT2	ZFPL1	0.837166	PL050.3
	Ctrl	14197	GALNT2	ZFPL1	0.8444	PL050.2		Stx5	14230	GALNT2	ZFPL1	0.813018	PL050.3
	Ctrl	14197	GALNT2	ZFPL1	0.799525	PL050.2		Stx5	14230	GALNT2	ZFPL1	0.850566	PL050.3
	Ctrl	14197	GALNT2	ZFPL1	0.76921	PL050.2		Stx5	14230	GALNT2	ZFPL1	0.7677	PL050.3
	Ctrl	14197	GALNT2	ZFPL1	0.738432	PL050.2		Stx5	14230	GALNT2	ZFPL1	0.792149	PL050.3
	Ctrl	14197	GALNT2	ZFPL1	0.847513	PL050.2		Stx5	14230	GALNT2	ZFPL1	0.883919	PL050.3
	Ctrl	14197	GALNT2	ZFPL1	0.665065	PL050.2		Stx5	14230	GALNT2	ZFPL1	0.859915	PL050.3
	Ctrl	14197	GALNT2	ZFPL1	0.773788	PL050.2		Stx5	14230	GALNT2	ZFPL1	0.853093	PL050.3
	Ctrl	14197	GALNT2	ZFPL1	0.719	PL050.2		Stx5	14230	GALNT2	ZFPL1	0.872648	PL050.3
	Ctrl	14197	GALNT2	ZFPL1	0.783676	PL050.2		Stx5	14230	GALNT2	ZFPL1	0.813875	PL050.3
	Ctrl	14197	GALNT2	ZFPL1	0.784837	PL050.2		Stx5	14230	GALNT2	ZFPL1	0.868576	PL050.3
	Ctrl	14197	GALNT2	ZFPL1	0.820682	PL050.2		Stx5	14230	GALNT2	ZFPL1	0.858715	PL050.3
	Ctrl	14197	GALNT2	ZFPL1	0.793369	PL050.2		Stx5	14230	GALNT2	ZFPL1	0.904089	PL050.3
	Ctrl	14197	GALNT2	ZFPL1	0.792415	PL050.2		Stx5	14230	GALNT2	ZFPL1	0.871413	PL050.3
	Ctrl	14197	GALNT2	ZFPL1	0.690057	PL050.2		Stx5	14230	GALNT2	ZFPL1	0.804952	PL050.3
	Stx5	14230	GALNT2	ZFPL1	0.891907	PL050.2		Stx5	14230	GALNT2	ZFPL1	0.855522	PL050.3
	Stx5	14230	GALNT2	ZFPL1	0.92884	PL050.2		Stx5	14230	GALNT2	ZFPL1	0.825468	PL050.3
	Stx5	14230	GALNT2	ZFPL1	0.877545	PL050.2		Stx5	14230	GALNT2	ZFPL1	0.870447	PL050.3
	Stx5	14230	GALNT2	ZFPL1	0.897156	PL050.2		Stx5	14230	GALNT2	ZFPL1	0.885171	PL050.3
	Stx5	14230	GALNT2	ZFPL1	0.92711	PL050.2		Stx5	14235	GALNT2	ZFPL1	0.891577	PL050.3
	Stx5	14230	GALNT2	ZFPL1	0.908436	PL050.2		Stx5	14235	GALNT2	ZFPL1	0.831618	PL050.3
	Stx5	14230	GALNT2	ZFPL1	0.904637	PL050.2		Stx5	14235	GALNT2	ZFPL1	0.822591	PL050.3
	Stx5	14230	GALNT2	ZFPL1	0.892918	PL050.2		Stx5	14235	GALNT2	ZFPL1	0.835917	PL050.3
	Stx5	14230	GALNT2	ZFPL1	0.884267	PL050.2		Stx5	14235	GALNT2	ZFPL1	0.815938	PL050.3
	Stx5	14230	GALNT2	ZFPL1	0.885208	PL050.2		Stx5	14235	GALNT2	ZFPL1	0.798475	PL050.3
	Stx5	14230	GALNT2	ZFPL1	0.81848	PL050.2		Stx5	14235	GALNT2	ZFPL1	0.856061	PL050.3
	Stx5	14230	GALNT2	ZFPL1	0.877115	PL050.2		Stx5	14235	GALNT2	ZFPL1	0.853401	PL050.3
	Stx5	14230	GALNT2	ZFPL1	0.867923	PL050.2		Stx5	14235	GALNT2	ZFPL1	0.807595	PL050.3
	Stx5	14230	GALNT2	ZFPL1	0.765978	PL050.2		Stx5	14235	GALNT2	ZFPL1	0.74208	PL050.3
	Stx5	14230	GALNT2	ZFPL1	0.90654	PL050.2		Stx5	14235	GALNT2	ZFPL1	0.737716	PL050.3
	Stx5	14230	GALNT2	ZFPL1	0.894247	PL050.2		Stx5	14235	GALNT2	ZFPL1	0.807957	PL050.3
	Stx5	14230	GALNT2	ZFPL1	0.869149	PL050.2		Stx5	14235	GALNT2	ZFPL1	0.856812	PL050.3
	Stx5	14230	GALNT2	ZFPL1	0.859529	PL050.2		Stx5	14235	GALNT2	ZFPL1	0.755329	PL050.3
	Stx5	14230	GALNT2	ZFPL1	0.893482	PL050.2		Stx5	14235	GALNT2	ZFPL1	0.798516	PL050.3
	Stx5	14230	GALNT2	ZFPL1	0.884057	PL050.2		Stx5	14235	GALNT2	ZFPL1	0.881056	PL050.3
	Stx5	14230	GALNT2	ZFPL1	0.859937	PL050.2		Stx5	14235	GALNT2	ZFPL1	0.818805	PL050.3
	Stx5	14230	GALNT2	ZFPL1	0.875639	PL050.2		Stx5	14235	GALNT2	ZFPL1	0.786702	PL050.3
	Stx5	14230	GALNT2	ZFPL1	0.900524	PL050.2		Stx5	14235	GALNT2	ZFPL1	0.813447	PL050.3
	Stx5	14230	GALNT2	ZFPL1	0.880364	PL050.2		Stx5	14235	GALNT2	ZFPL1	0.828456	PL050.3
	Stx5	14230	GALNT2	ZFPL1	0.857553	PL050.2		Stx5	14235	GALNT2	ZFPL1	0.782678	PL050.3
	Stx5	14230	GALNT2	ZFPL1	0.851559	PL050.2		Stx5	14235	GALNT2	ZFPL1	0.791824	PL050.3
	Stx5	14230	GALNT2	ZFPL1	0.858978	PL050.2		Stx5	14235	GALNT2	ZFPL1	0.781154	PL050.3
	Stx5	14230	GALNT2	ZFPL1	0.871129	PL050.2		Stx5	14235	GALNT2	ZFPL1	0.809383	PL050.3
	Stx5	14230	GALNT2	ZFPL1	0.910577	PL050.2		Ctrl	14242	GALNT2	ZFPL1	0.860698	PL050.3
	Stx5	14230	GALNT2	ZFPL1	0.857246	PL050.2		Ctrl	14242	GALNT2	ZFPL1	0.819255	PL050.3
	Stx5	14230	GALNT2	ZFPL1	0.865885	PL050.2		Ctrl	14242	GALNT2	ZFPL1	0.76634	PL050.3
	Stx5	14230	GALNT2	ZFPL1	0.828591	PL050.2		Ctrl	14242	GALNT2	ZFPL1	0.778373	PL050.3
	Stx5	14230	GALNT2	ZFPL1	0.853728	PL050.2		Ctrl	14242	GALNT2	ZFPL1	0.774798	PL050.3
	Stx5	14230	GALNT2	ZFPL1	0.886683	PL050.2		Ctrl	14242	GALNT2	ZFPL1	0.878138	PL050.3
	Stx5	14230	GALNT2	ZFPL1	0.794669	PL050.2		Ctrl	14242	GALNT2	ZFPL1	0.688761	PL050.3
	Stx5	14230	GALNT2	ZFPL1	0.880594	PL050.2		Ctrl	14242	GALNT2	ZFPL1	0.890353	PL050.3
	Stx5	14230	GALNT2	ZFPL1	0.900284	PL050.2		Ctrl	14242	GALNT2	ZFPL1	0.840274	PL050.3
	Stx5	14230	GALNT2	ZFPL1	0.871283	PL050.2		Ctrl	14242	GALNT2	ZFPL1	0.895506	PL050.3
	Stx5	14230	GALNT2	ZFPL1	0.883338	PL050.2		Ctrl	14242	GALNT2	ZFPL1	0.869673	PL050.3
	Stx5	14230	GALNT2	ZFPL1	0.744324	PL050.2		Ctrl	14242	GALNT2	ZFPL1	0.780676	PL050.3
	Stx5	14230	GALNT2	ZFPL1	0.903933	PL050.2		Ctrl	14242	GALNT2	ZFPL1	0.772418	PL050.3
	Stx5	14230	GALNT2	ZFPL1	0.885952	PL050.2		Ctrl	14242	GALNT2	ZFPL1	0.78052	PL050.3
	Stx5	14230	GALNT2	ZFPL1	0.769585	PL050.2		Ctrl	14242	GALNT2	ZFPL1	0.781855	PL050.3
	Stx5	14230	GALNT2	ZFPL1	0.805064	PL050.2		Ctrl	14242	GALNT2	ZFPL1	0.58921	PL050.3
	Stx5	14230	GALNT2	ZFPL1	0.844146	PL050.2		Ctrl	14242	GALNT2	ZFPL1	0.88514	PL050.3
	Stx5	14230	GALNT2	ZFPL1	0.863428	PL050.2		Ctrl	14242	GALNT2	ZFPL1	0.819077	PL050.3
	Stx5	14230	GALNT2	ZFPL1	0.810731	PL050.2		Ctrl	14242	GALNT2	ZFPL1	0.753453	PL050.3
	Stx5	14230	GALNT2	ZFPL1	0.770101	PL050.2		Ctrl	14242	GALNT2	ZFPL1	0.83992	PL050.3
	Stx5	14230	GALNT2	ZFPL1	0.849659	PL050.2		Ctrl	14242	GALNT2	ZFPL1	0.75685	PL050.3
	Stx5	14230	GALNT2	ZFPL1	0.904058	PL050.2		Ctrl	14242	GALNT2	ZFPL1	0.593277	PL050.3
	Stx5	14230	GALNT2	ZFPL1	0.882655	PL050.2		Ctrl	14242	GALNT2	ZFPL1	0.708981	PL050.3
	Stx5	14230	GALNT2	ZFPL1	0.863962	PL050.2		Ctrl	14242	GALNT2	ZFPL1	0.61876	PL050.3
	Stx5	14230	GALNT2	ZFPL1	0.862387	PL050.2		Ctrl	14242	GALNT2	ZFPL1	0.441958	PL050.3
	Stx5	14230	GALNT2	ZFPL1	0.838117	PL050.2		Ctrl	14242	GALNT2	ZFPL1	0.692017	PL050.3
	Stx5	14230	GALNT2	ZFPL1	0.893466	PL050.2		Ctrl	14242	GALNT2	ZFPL1	0.866623	PL050.3
	Stx5	14230	GALNT2	ZFPL1	0.802416	PL050.2		Ctrl	14242	GALNT2	ZFPL1	0.700499	PL050.3
	Stx5	14230	GALNT2	ZFPL1	0.884887	PL050.2		Ctrl	14242	GALNT2	ZFPL1	0.577372	PL050.3
	Stx5	14230	GALNT2	ZFPL1	0.876736	PL050.2		Ctrl	14242	GALNT2	ZFPL1	0.760272	PL050.3
	Stx5	14230	GALNT2	ZFPL1	0.913871	PL050.2		Ctrl	14242	GALNT2	ZFPL1	0.869849	PL050.3
	Stx5	14230	GALNT2	ZFPL1	0.904623	PL050.2		Ctrl	14242	GALNT2	ZFPL1	0.807512	PL050.3
	Stx5	14230	GALNT2	ZFPL1	0.860296	PL050.2		Ctrl	14242	GALNT2	ZFPL1	0.523908	PL050.3
	Stx5	14230	GALNT2	ZFPL1	0.926163	PL050.2		Ctrl	14242	GALNT2	ZFPL1	0.37311	PL050.3
	Stx5	14230	GALNT2	ZFPL1	0.876759	PL050.2		Ctrl	14242	GALNT2	ZFPL1	0.691562	PL050.3
	Stx5	14230	GALNT2	ZFPL1	0.85979	PL050.2		Ctrl	14242	GALNT2	ZFPL1	0.754975	PL050.3
	Stx5	14230	GALNT2	ZFPL1	0.878304	PL050.2		Ctrl	14242	GALNT2	ZFPL1	0.780126	PL050.3
	Stx5	14230	GALNT2	ZFPL1	0.889211	PL050.2		Ctrl	14242	GALNT2	ZFPL1	0.791145	PL050.3
	Stx5	14230	GALNT2	ZFPL1	0.865593	PL050.2		Ctrl	14242	GALNT2	ZFPL1	0.710165	PL050.3
	Stx5	14235	GALNT2	ZFPL1	0.905554	PL050.2		Ctrl	14242	GALNT2	ZFPL1	0.810946	PL050.3
	Stx5	14235	GALNT2	ZFPL1	0.911328	PL050.2		Ctrl	14242	GALNT2	ZFPL1	0.781789	PL050.3
	Stx5	14235	GALNT2	ZFPL1	0.876138	PL050.2		Ctrl	14242	GALNT2	ZFPL1	0.853965	PL050.3
	Stx5	14235	GALNT2	ZFPL1	0.897551	PL050.2		Ctrl	14242	GALNT2	ZFPL1	0.731383	PL050.3
	Stx5	14235	GALNT2	ZFPL1	0.871027	PL050.2		Ctrl	14242	GALNT2	ZFPL1	0.872161	PL050.3
	Stx5	14235	GALNT2	ZFPL1	0.700394	PL050.2		Ctrl	14242	GALNT2	ZFPL1	0.816315	PL050.3
	Stx5	14235	GALNT2	ZFPL1	0.831983	PL050.2		Ctrl	14242	GALNT2	ZFPL1	0.805685	PL050.3
	Stx5	14235	GALNT2	ZFPL1	0.622653	PL050.2		Ctrl	14242	GALNT2	ZFPL1	0.830551	PL050.3
	Stx5	14235	GALNT2	ZFPL1	0.789364	PL050.2		Ctrl	14242	GALNT2	ZFPL1	0.868011	PL050.3
	Stx5	14235	GALNT2	ZFPL1	0.688452	PL050.2		Ctrl	14242	GALNT2	ZFPL1	0.704539	PL050.3
	Stx5	14235	GALNT2	ZFPL1	0.697043	PL050.2		Ctrl	14242	GALNT2	ZFPL1	0.807913	PL050.3
	Stx5	14235	GALNT2	ZFPL1	0.682263	PL050.2		Ctrl	14242	GALNT2	ZFPL1	0.748501	PL050.3
	Stx5	14235	GALNT2	ZFPL1	0.8595	PL050.2		Ctrl	14242	GALNT2	ZFPL1	0.760027	PL050.3
	Stx5	14235	GALNT2	ZFPL1	0.861677	PL050.2		Ctrl	14242	GALNT2	ZFPL1	0.798571	PL050.3
	Stx5	14235	GALNT2	ZFPL1	0.901284	PL050.2		Ctrl	14242	GALNT2	ZFPL1	0.785122	PL050.3
	Stx5	14235	GALNT2	ZFPL1	0.857732	PL050.2		Ctrl	14242	GALNT2	ZFPL1	0.898261	PL050.3
	Stx5	14235	GALNT2	ZFPL1	0.869594	PL050.2		Ctrl	14242	GALNT2	ZFPL1	0.830731	PL050.3
	Ctrl	14242	GALNT2	ZFPL1	0.860173	PL050.2		Ctrl	14242	GALNT2	ZFPL1	0.735506	PL050.3
	Ctrl	14242	GALNT2	ZFPL1	0.859686	PL050.2		Ctrl	14242	GALNT2	ZFPL1	0.78633	PL050.3
	Ctrl	14242	GALNT2	ZFPL1	0.859342	PL050.2		Ctrl	14242	GALNT2	ZFPL1	0.76616	PL050.3
	Ctrl	14242	GALNT2	ZFPL1	0.876792	PL050.2		Ctrl	14242	GALNT2	ZFPL1	0.8224	PL050.3
	Ctrl	14242	GALNT2	ZFPL1	0.868592	PL050.2		Ctrl	14242	GALNT2	ZFPL1	0.793383	PL050.3
	Ctrl	14242	GALNT2	ZFPL1	0.8591	PL050.2		Ctrl	14242	GALNT2	ZFPL1	0.895136	PL050.3
	Ctrl	14242	GALNT2	ZFPL1	0.869101	PL050.2		Ctrl	14242	GALNT2	ZFPL1	0.778549	PL050.3
	Ctrl	14242	GALNT2	ZFPL1	0.875507	PL050.2		Ctrl	14242	GALNT2	ZFPL1	0.829284	PL050.3
	Ctrl	14242	GALNT2	ZFPL1	0.851678	PL050.2		Ctrl	14242	GALNT2	ZFPL1	0.888046	PL050.3
	Ctrl	14242	GALNT2	ZFPL1	0.88003	PL050.2		Ctrl	14242	GALNT2	ZFPL1	0.707431	PL050.3
	Ctrl	14242	GALNT2	ZFPL1	0.828344	PL050.2		Ctrl	14242	GALNT2	ZFPL1	0.836673	PL050.3
	Ctrl	14242	GALNT2	ZFPL1	0.864271	PL050.2		Ctrl	14242	GALNT2	ZFPL1	0.824936	PL050.3
	Ctrl	14242	GALNT2	ZFPL1	0.840664	PL050.2		Ctrl	14242	GALNT2	ZFPL1	0.802354	PL050.3
	Ctrl	14242	GALNT2	ZFPL1	0.792903	PL050.2		Ctrl	14242	GALNT2	ZFPL1	0.82915	PL050.3
	Ctrl	14242	GALNT2	ZFPL1	0.815185	PL050.2		Ctrl	14242	GALNT2	ZFPL1	0.847643	PL050.3
	Ctrl	14242	GALNT2	ZFPL1	0.876582	PL050.2		Ctrl	14242	GALNT2	ZFPL1	0.889882	PL050.3
	Ctrl	14242	GALNT2	ZFPL1	0.831661	PL050.2		Ctrl	14242	GALNT2	ZFPL1	0.708581	PL050.3
	Ctrl	14242	GALNT2	ZFPL1	0.888821	PL050.2		Ctrl	14242	GALNT2	ZFPL1	0.743378	PL050.3
	Ctrl	14242	GALNT2	ZFPL1	0.885184	PL050.2		Ctrl	14242	GALNT2	ZFPL1	0.853987	PL050.3
	Ctrl	14242	GALNT2	ZFPL1	0.850028	PL050.2
	Ctrl	14242	GALNT2	ZFPL1	0.830597	PL050.2
	Ctrl	14242	GALNT2	ZFPL1	0.865136	PL050.2
	Ctrl	14242	GALNT2	ZFPL1	0.873564	PL050.2
	Ctrl	14242	GALNT2	ZFPL1	0.788702	PL050.2
	Ctrl	14242	GALNT2	ZFPL1	0.830679	PL050.2
	Ctrl	14242	GALNT2	ZFPL1	0.846158	PL050.2
	Ctrl	14242	GALNT2	ZFPL1	0.863484	PL050.2
	Ctrl	14242	GALNT2	ZFPL1	0.795713	PL050.2
	Ctrl	14242	GALNT2	ZFPL1	0.873097	PL050.2
	Ctrl	14242	GALNT2	ZFPL1	0.900238	PL050.2
	Ctrl	14242	GALNT2	ZFPL1	0.796631	PL050.2
	Ctrl	14242	GALNT2	ZFPL1	0.796219	PL050.2
	Ctrl	14242	GALNT2	ZFPL1	0.848951	PL050.2
	Ctrl	14242	GALNT2	ZFPL1	0.859365	PL050.2
	Ctrl	14242	GALNT2	ZFPL1	0.859945	PL050.2
	Ctrl	14242	GALNT2	ZFPL1	0.832434	PL050.2
	Ctrl	14242	GALNT2	ZFPL1	0.885177	PL050.2
	Ctrl	14242	GALNT2	ZFPL1	0.855781	PL050.2
	Ctrl	14242	GALNT2	ZFPL1	0.815653	PL050.2
	Ctrl	14242	GALNT2	ZFPL1	0.821146	PL050.2
	Ctrl	14242	GALNT2	ZFPL1	0.840875	PL050.2
	Ctrl	14242	GALNT2	ZFPL1	0.832203	PL050.2
	Ctrl	14242	GALNT2	ZFPL1	0.889736	PL050.2
	Ctrl	14242	GALNT2	ZFPL1	0.798999	PL050.2
	Ctrl	14242	GALNT2	ZFPL1	0.831679	PL050.2
	Ctrl	14242	GALNT2	ZFPL1	0.870108	PL050.2
	Ctrl	14242	GALNT2	ZFPL1	0.845217	PL050.2
	Ctrl	14242	GALNT2	ZFPL1	0.812221	PL050.2
	Ctrl	14242	GALNT2	ZFPL1	0.844529	PL050.2
	Ctrl	14242	GALNT2	ZFPL1	0.875306	PL050.2
	Ctrl	14242	GALNT2	ZFPL1	0.905277	PL050.2

## Sheet: Figure 3h
Figure 3h	Colocalization (Pearson) of GALNT2 and TGN46
	Condition	Line	Enzyme	Marker	value	Experiment		Condition	Line	Enzyme	Marker	value	Experiment
	Ctrl	14197	GALNT2	TGN46	0.720889	PL050.1		Ctrl	14197	GALNT2	TGN46	0.642829	PL050.2
	Ctrl	14197	GALNT2	TGN46	0.694411	PL050.1		Ctrl	14197	GALNT2	TGN46	0.659724	PL050.2
	Ctrl	14197	GALNT2	TGN46	0.572019	PL050.1		Ctrl	14197	GALNT2	TGN46	0.675398	PL050.2
	Ctrl	14197	GALNT2	TGN46	0.658216	PL050.1		Ctrl	14197	GALNT2	TGN46	0.359587	PL050.2
	Ctrl	14197	GALNT2	TGN46	0.623892	PL050.1		Ctrl	14197	GALNT2	TGN46	0.598057	PL050.2
	Ctrl	14197	GALNT2	TGN46	0.692	PL050.1		Ctrl	14197	GALNT2	TGN46	0.454431	PL050.2
	Ctrl	14197	GALNT2	TGN46	0.706472	PL050.1		Ctrl	14197	GALNT2	TGN46	0.556457	PL050.2
	Ctrl	14197	GALNT2	TGN46	0.643353	PL050.1		Ctrl	14197	GALNT2	TGN46	0.644659	PL050.2
	Ctrl	14197	GALNT2	TGN46	0.641094	PL050.1		Ctrl	14197	GALNT2	TGN46	0.607912	PL050.2
	Ctrl	14197	GALNT2	TGN46	0.572347	PL050.1		Ctrl	14197	GALNT2	TGN46	0.567098	PL050.2
	Ctrl	14197	GALNT2	TGN46	0.679186	PL050.1		Ctrl	14197	GALNT2	TGN46	0.552232	PL050.2
	Ctrl	14197	GALNT2	TGN46	0.688001	PL050.1		Ctrl	14197	GALNT2	TGN46	0.624873	PL050.2
	Ctrl	14197	GALNT2	TGN46	0.60826	PL050.1		Ctrl	14197	GALNT2	TGN46	0.601203	PL050.2
	Ctrl	14197	GALNT2	TGN46	0.62566	PL050.1		Ctrl	14197	GALNT2	TGN46	0.528412	PL050.2
	Ctrl	14197	GALNT2	TGN46	0.654487	PL050.1		Ctrl	14197	GALNT2	TGN46	0.590803	PL050.2
	Ctrl	14197	GALNT2	TGN46	0.57198	PL050.1		Ctrl	14197	GALNT2	TGN46	0.629889	PL050.2
	Ctrl	14197	GALNT2	TGN46	0.67886	PL050.1		Ctrl	14197	GALNT2	TGN46	0.519194	PL050.2
	Stx5	14230	GALNT2	TGN46	0.69979	PL050.1		Ctrl	14197	GALNT2	TGN46	0.610122	PL050.2
	Stx5	14230	GALNT2	TGN46	0.614392	PL050.1		Ctrl	14197	GALNT2	TGN46	0.5539	PL050.2
	Stx5	14230	GALNT2	TGN46	0.581989	PL050.1		Ctrl	14197	GALNT2	TGN46	0.595882	PL050.2
	Stx5	14230	GALNT2	TGN46	0.563021	PL050.1		Ctrl	14197	GALNT2	TGN46	0.611028	PL050.2
	Stx5	14230	GALNT2	TGN46	0.650663	PL050.1		Ctrl	14197	GALNT2	TGN46	0.592622	PL050.2
	Stx5	14230	GALNT2	TGN46	0.563496	PL050.1		Ctrl	14197	GALNT2	TGN46	0.655623	PL050.2
	Stx5	14230	GALNT2	TGN46	0.645647	PL050.1		Ctrl	14197	GALNT2	TGN46	0.691631	PL050.2
	Stx5	14230	GALNT2	TGN46	0.521782	PL050.1		Ctrl	14197	GALNT2	TGN46	0.63714	PL050.2
	Stx5	14230	GALNT2	TGN46	0.677668	PL050.1		Ctrl	14197	GALNT2	TGN46	0.60344	PL050.2
	Stx5	14230	GALNT2	TGN46	0.626808	PL050.1		Ctrl	14197	GALNT2	TGN46	0.631959	PL050.2
	Stx5	14230	GALNT2	TGN46	0.585479	PL050.1		Ctrl	14197	GALNT2	TGN46	0.510383	PL050.2
	Stx5	14230	GALNT2	TGN46	0.658553	PL050.1		Ctrl	14197	GALNT2	TGN46	0.631294	PL050.2
	Stx5	14230	GALNT2	TGN46	0.454655	PL050.1		Ctrl	14197	GALNT2	TGN46	0.602226	PL050.2
	Stx5	14230	GALNT2	TGN46	0.5929	PL050.1		Ctrl	14197	GALNT2	TGN46	0.684903	PL050.2
	Stx5	14230	GALNT2	TGN46	0.522784	PL050.1		Ctrl	14197	GALNT2	TGN46	0.661292	PL050.2
	Stx5	14230	GALNT2	TGN46	0.679567	PL050.1		Ctrl	14197	GALNT2	TGN46	0.575095	PL050.2
	Stx5	14230	GALNT2	TGN46	0.681323	PL050.1		Ctrl	14197	GALNT2	TGN46	0.651448	PL050.2
	Stx5	14230	GALNT2	TGN46	0.589972	PL050.1		Ctrl	14197	GALNT2	TGN46	0.557844	PL050.2
	Stx5	14230	GALNT2	TGN46	0.593867	PL050.1		Ctrl	14197	GALNT2	TGN46	0.591983	PL050.2
	Stx5	14230	GALNT2	TGN46	0.409696	PL050.1		Ctrl	14197	GALNT2	TGN46	0.625273	PL050.2
	Stx5	14230	GALNT2	TGN46	0.522723	PL050.1		Ctrl	14197	GALNT2	TGN46	0.641283	PL050.2
	Stx5	14230	GALNT2	TGN46	0.595022	PL050.1		Ctrl	14197	GALNT2	TGN46	0.544391	PL050.2
	Stx5	14230	GALNT2	TGN46	0.459927	PL050.1		Stx5	14230	GALNT2	TGN46	0.618405	PL050.2
	Stx5	14230	GALNT2	TGN46	0.590623	PL050.1		Stx5	14230	GALNT2	TGN46	0.597458	PL050.2
	Stx5	14230	GALNT2	TGN46	0.50694	PL050.1		Stx5	14230	GALNT2	TGN46	0.527986	PL050.2
	Stx5	14230	GALNT2	TGN46	0.685418	PL050.1		Stx5	14230	GALNT2	TGN46	0.622608	PL050.2
	Stx5	14230	GALNT2	TGN46	0.582113	PL050.1		Stx5	14230	GALNT2	TGN46	0.62964	PL050.2
	Stx5	14230	GALNT2	TGN46	0.554664	PL050.1		Stx5	14230	GALNT2	TGN46	0.61753	PL050.2
	Stx5	14230	GALNT2	TGN46	0.633063	PL050.1		Stx5	14230	GALNT2	TGN46	0.553126	PL050.2
	Stx5	14230	GALNT2	TGN46	0.706346	PL050.1		Stx5	14230	GALNT2	TGN46	0.447582	PL050.2
	Stx5	14230	GALNT2	TGN46	0.590505	PL050.1		Stx5	14230	GALNT2	TGN46	0.556357	PL050.2
	Stx5	14230	GALNT2	TGN46	0.622956	PL050.1		Stx5	14230	GALNT2	TGN46	0.493956	PL050.2
	Stx5	14230	GALNT2	TGN46	0.576708	PL050.1		Stx5	14230	GALNT2	TGN46	0.556733	PL050.2
	Stx5	14230	GALNT2	TGN46	0.699784	PL050.1		Stx5	14230	GALNT2	TGN46	0.560963	PL050.2
	Stx5	14230	GALNT2	TGN46	0.432489	PL050.1		Stx5	14230	GALNT2	TGN46	0.518025	PL050.2
	Stx5	14230	GALNT2	TGN46	0.626028	PL050.1		Stx5	14230	GALNT2	TGN46	0.616848	PL050.2
	Stx5	14230	GALNT2	TGN46	0.619184	PL050.1		Stx5	14230	GALNT2	TGN46	0.639242	PL050.2
	Stx5	14230	GALNT2	TGN46	0.593718	PL050.1		Stx5	14230	GALNT2	TGN46	0.515854	PL050.2
	Stx5	14230	GALNT2	TGN46	0.609203	PL050.1		Stx5	14230	GALNT2	TGN46	0.711879	PL050.2
	Stx5	14230	GALNT2	TGN46	0.679556	PL050.1		Stx5	14230	GALNT2	TGN46	0.444898	PL050.2
	Stx5	14230	GALNT2	TGN46	0.612424	PL050.1		Stx5	14230	GALNT2	TGN46	0.60783	PL050.2
	Stx5	14230	GALNT2	TGN46	0.633083	PL050.1		Stx5	14230	GALNT2	TGN46	0.634048	PL050.2
	Stx5	14230	GALNT2	TGN46	0.659359	PL050.1		Stx5	14230	GALNT2	TGN46	0.542068	PL050.2
	Stx5	14230	GALNT2	TGN46	0.66309	PL050.1		Stx5	14230	GALNT2	TGN46	0.427826	PL050.2
	Stx5	14230	GALNT2	TGN46	0.595108	PL050.1		Stx5	14230	GALNT2	TGN46	0.63127	PL050.2
	Stx5	14230	GALNT2	TGN46	0.528894	PL050.1		Stx5	14230	GALNT2	TGN46	0.59514	PL050.2
	Stx5	14230	GALNT2	TGN46	0.510387	PL050.1		Stx5	14230	GALNT2	TGN46	0.508832	PL050.2
	Stx5	14230	GALNT2	TGN46	0.606966	PL050.1		Stx5	14230	GALNT2	TGN46	0.614627	PL050.2
	Stx5	14230	GALNT2	TGN46	0.562459	PL050.1		Stx5	14230	GALNT2	TGN46	0.533194	PL050.2
	Stx5	14230	GALNT2	TGN46	0.672569	PL050.1		Stx5	14230	GALNT2	TGN46	0.576189	PL050.2
	Stx5	14230	GALNT2	TGN46	0.649347	PL050.1		Stx5	14230	GALNT2	TGN46	0.506925	PL050.2
	Stx5	14230	GALNT2	TGN46	0.540759	PL050.1		Stx5	14230	GALNT2	TGN46	0.649754	PL050.2
	Stx5	14230	GALNT2	TGN46	0.5671	PL050.1		Stx5	14230	GALNT2	TGN46	0.513402	PL050.2
	Stx5	14230	GALNT2	TGN46	0.599197	PL050.1		Stx5	14230	GALNT2	TGN46	0.628119	PL050.2
	Stx5	14230	GALNT2	TGN46	0.603994	PL050.1		Stx5	14230	GALNT2	TGN46	0.423253	PL050.2
	Stx5	14230	GALNT2	TGN46	0.593384	PL050.1		Stx5	14230	GALNT2	TGN46	0.615359	PL050.2
	Stx5	14230	GALNT2	TGN46	0.627115	PL050.1		Stx5	14230	GALNT2	TGN46	0.504847	PL050.2
	Stx5	14230	GALNT2	TGN46	0.703834	PL050.1		Stx5	14230	GALNT2	TGN46	0.590679	PL050.2
	Stx5	14230	GALNT2	TGN46	0.632221	PL050.1		Stx5	14230	GALNT2	TGN46	0.504198	PL050.2
	Stx5	14230	GALNT2	TGN46	0.581305	PL050.1		Stx5	14230	GALNT2	TGN46	0.570532	PL050.2
	Stx5	14230	GALNT2	TGN46	0.569154	PL050.1		Stx5	14230	GALNT2	TGN46	0.428575	PL050.2
	Stx5	14230	GALNT2	TGN46	0.628383	PL050.1		Stx5	14230	GALNT2	TGN46	0.407108	PL050.2
	Stx5	14230	GALNT2	TGN46	0.472507	PL050.1		Stx5	14230	GALNT2	TGN46	0.54082	PL050.2
	Stx5	14230	GALNT2	TGN46	0.492359	PL050.1		Stx5	14230	GALNT2	TGN46	0.566379	PL050.2
	Stx5	14230	GALNT2	TGN46	0.431733	PL050.1		Stx5	14230	GALNT2	TGN46	0.447418	PL050.2
	Stx5	14230	GALNT2	TGN46	0.603435	PL050.1		Stx5	14230	GALNT2	TGN46	0.664541	PL050.2
	Stx5	14230	GALNT2	TGN46	0.613216	PL050.1		Stx5	14230	GALNT2	TGN46	0.544287	PL050.2
	Stx5	14230	GALNT2	TGN46	0.541824	PL050.1		Stx5	14230	GALNT2	TGN46	0.624676	PL050.2
	Stx5	14230	GALNT2	TGN46	0.561054	PL050.1		Stx5	14230	GALNT2	TGN46	0.569137	PL050.2
	Stx5	14230	GALNT2	TGN46	0.526528	PL050.1		Stx5	14230	GALNT2	TGN46	0.517308	PL050.2
	Stx5	14230	GALNT2	TGN46	0.587701	PL050.1		Stx5	14230	GALNT2	TGN46	0.640333	PL050.2
	Stx5	14235	GALNT2	TGN46	0.579164	PL050.1		Stx5	14230	GALNT2	TGN46	0.551153	PL050.2
	Stx5	14235	GALNT2	TGN46	0.571694	PL050.1		Stx5	14230	GALNT2	TGN46	0.638673	PL050.2
	Stx5	14235	GALNT2	TGN46	0.67652	PL050.1		Stx5	14235	GALNT2	TGN46	0.642821	PL050.2
	Stx5	14235	GALNT2	TGN46	0.661986	PL050.1		Stx5	14235	GALNT2	TGN46	0.635603	PL050.2
	Stx5	14235	GALNT2	TGN46	0.66753	PL050.1		Stx5	14235	GALNT2	TGN46	0.650824	PL050.2
	Stx5	14235	GALNT2	TGN46	0.561552	PL050.1		Stx5	14235	GALNT2	TGN46	0.59454	PL050.2
	Stx5	14235	GALNT2	TGN46	0.667043	PL050.1		Stx5	14235	GALNT2	TGN46	0.487116	PL050.2
	Stx5	14235	GALNT2	TGN46	0.637154	PL050.1		Stx5	14235	GALNT2	TGN46	0.551712	PL050.2
	Stx5	14235	GALNT2	TGN46	0.584867	PL050.1		Stx5	14235	GALNT2	TGN46	0.598811	PL050.2
	Stx5	14235	GALNT2	TGN46	0.651344	PL050.1		Stx5	14235	GALNT2	TGN46	0.473418	PL050.2
	Stx5	14235	GALNT2	TGN46	0.569159	PL050.1		Stx5	14235	GALNT2	TGN46	0.611859	PL050.2
	Stx5	14235	GALNT2	TGN46	0.44956	PL050.1		Stx5	14235	GALNT2	TGN46	0.562991	PL050.2
	Stx5	14235	GALNT2	TGN46	0.62745	PL050.1		Stx5	14235	GALNT2	TGN46	0.571245	PL050.2
	Stx5	14235	GALNT2	TGN46	0.642123	PL050.1		Stx5	14235	GALNT2	TGN46	0.564076	PL050.2
	Stx5	14235	GALNT2	TGN46	0.52406	PL050.1		Stx5	14235	GALNT2	TGN46	0.504777	PL050.2
	Stx5	14235	GALNT2	TGN46	0.689854	PL050.1		Ctrl	14242	GALNT2	TGN46	0.659775	PL050.2
	Stx5	14235	GALNT2	TGN46	0.626581	PL050.1		Ctrl	14242	GALNT2	TGN46	0.664228	PL050.2
	Ctrl	14242	GALNT2	TGN46	0.619559	PL050.1		Ctrl	14242	GALNT2	TGN46	0.644791	PL050.2
	Ctrl	14242	GALNT2	TGN46	0.599667	PL050.1		Ctrl	14242	GALNT2	TGN46	0.505789	PL050.2
	Ctrl	14242	GALNT2	TGN46	0.66282	PL050.1		Ctrl	14242	GALNT2	TGN46	0.704636	PL050.2
	Ctrl	14242	GALNT2	TGN46	0.611163	PL050.1		Ctrl	14242	GALNT2	TGN46	0.653306	PL050.2
	Ctrl	14242	GALNT2	TGN46	0.686226	PL050.1		Ctrl	14242	GALNT2	TGN46	0.691258	PL050.2
	Ctrl	14242	GALNT2	TGN46	0.733749	PL050.1		Ctrl	14242	GALNT2	TGN46	0.647847	PL050.2
	Ctrl	14242	GALNT2	TGN46	0.740351	PL050.1		Ctrl	14242	GALNT2	TGN46	0.581947	PL050.2
	Ctrl	14242	GALNT2	TGN46	0.611631	PL050.1		Ctrl	14242	GALNT2	TGN46	0.656945	PL050.2
	Ctrl	14242	GALNT2	TGN46	0.696446	PL050.1		Ctrl	14242	GALNT2	TGN46	0.660241	PL050.2
	Ctrl	14242	GALNT2	TGN46	0.715423	PL050.1		Ctrl	14242	GALNT2	TGN46	0.563765	PL050.2
	Ctrl	14242	GALNT2	TGN46	0.667859	PL050.1		Ctrl	14242	GALNT2	TGN46	0.567547	PL050.2
	Ctrl	14242	GALNT2	TGN46	0.626818	PL050.1		Ctrl	14242	GALNT2	TGN46	0.662306	PL050.2
	Ctrl	14242	GALNT2	TGN46	0.688013	PL050.1		Ctrl	14242	GALNT2	TGN46	0.574922	PL050.2
	Ctrl	14242	GALNT2	TGN46	0.700092	PL050.1		Ctrl	14242	GALNT2	TGN46	0.6838	PL050.2
	Ctrl	14242	GALNT2	TGN46	0.685584	PL050.1		Ctrl	14242	GALNT2	TGN46	0.658992	PL050.2
	Ctrl	14242	GALNT2	TGN46	0.70055	PL050.1		Ctrl	14242	GALNT2	TGN46	0.64393	PL050.2
	Ctrl	14242	GALNT2	TGN46	0.62542	PL050.1		Ctrl	14242	GALNT2	TGN46	0.62564	PL050.2
	Ctrl	14242	GALNT2	TGN46	0.702801	PL050.1		Ctrl	14242	GALNT2	TGN46	0.518745	PL050.2
	Ctrl	14242	GALNT2	TGN46	0.595702	PL050.1		Ctrl	14242	GALNT2	TGN46	0.674112	PL050.2
	Ctrl	14242	GALNT2	TGN46	0.713196	PL050.1		Ctrl	14242	GALNT2	TGN46	0.53793	PL050.2
	Ctrl	14242	GALNT2	TGN46	0.661061	PL050.1		Ctrl	14242	GALNT2	TGN46	0.651325	PL050.2
	Ctrl	14242	GALNT2	TGN46	0.67555	PL050.1		Ctrl	14242	GALNT2	TGN46	0.554162	PL050.2
	Ctrl	14242	GALNT2	TGN46	0.730697	PL050.1		Ctrl	14242	GALNT2	TGN46	0.591546	PL050.2
	Ctrl	14242	GALNT2	TGN46	0.606893	PL050.1		Ctrl	14242	GALNT2	TGN46	0.648971	PL050.2
	Ctrl	14242	GALNT2	TGN46	0.729535	PL050.1		Ctrl	14242	GALNT2	TGN46	0.517092	PL050.2
	Ctrl	14242	GALNT2	TGN46	0.660003	PL050.1		Ctrl	14242	GALNT2	TGN46	0.705863	PL050.2
	Ctrl	14242	GALNT2	TGN46	0.614629	PL050.1		Ctrl	14242	GALNT2	TGN46	0.66463	PL050.2
	Ctrl	14242	GALNT2	TGN46	0.490963	PL050.1		Ctrl	14242	GALNT2	TGN46	0.605974	PL050.2
	Ctrl	14242	GALNT2	TGN46	0.713408	PL050.1		Ctrl	14242	GALNT2	TGN46	0.562304	PL050.2
	Ctrl	14242	GALNT2	TGN46	0.561891	PL050.1		Ctrl	14242	GALNT2	TGN46	0.622606	PL050.2
	Ctrl	14242	GALNT2	TGN46	0.620143	PL050.1		Ctrl	14242	GALNT2	TGN46	0.657018	PL050.2
	Ctrl	14242	GALNT2	TGN46	0.691458	PL050.1		Ctrl	14242	GALNT2	TGN46	0.68605	PL050.2
	Ctrl	14242	GALNT2	TGN46	0.491257	PL050.1		Ctrl	14242	GALNT2	TGN46	0.652168	PL050.2
	Ctrl	14242	GALNT2	TGN46	0.683529	PL050.1		Ctrl	14242	GALNT2	TGN46	0.656602	PL050.2
	Ctrl	14242	GALNT2	TGN46	0.71418	PL050.1		Ctrl	14242	GALNT2	TGN46	0.561784	PL050.2
	Ctrl	14242	GALNT2	TGN46	0.529916	PL050.1		Ctrl	14242	GALNT2	TGN46	0.469484	PL050.2
	Ctrl	14242	GALNT2	TGN46	0.805891	PL050.1		Ctrl	14242	GALNT2	TGN46	0.698546	PL050.2
	Ctrl	14242	GALNT2	TGN46	0.716105	PL050.1		Ctrl	14242	GALNT2	TGN46	0.629855	PL050.2
	Ctrl	14242	GALNT2	TGN46	0.56808	PL050.1		Ctrl	14242	GALNT2	TGN46	0.583967	PL050.2
	Ctrl	14242	GALNT2	TGN46	0.675809	PL050.1		Ctrl	14242	GALNT2	TGN46	0.716563	PL050.2
	Ctrl	14242	GALNT2	TGN46	0.669736	PL050.1		Ctrl	14242	GALNT2	TGN46	0.577158	PL050.2
	Ctrl	14242	GALNT2	TGN46	0.69511	PL050.1		Ctrl	14242	GALNT2	TGN46	0.672167	PL050.2
	Ctrl	14242	GALNT2	TGN46	0.660434	PL050.1		Ctrl	14242	GALNT2	TGN46	0.652426	PL050.2
	Ctrl	14242	GALNT2	TGN46	0.686794	PL050.1		Ctrl	14242	GALNT2	TGN46	0.605241	PL050.2
	Ctrl	14242	GALNT2	TGN46	0.697994	PL050.1		Ctrl	14242	GALNT2	TGN46	0.597196	PL050.2
	Ctrl	14242	GALNT2	TGN46	0.67719	PL050.1		Ctrl	14242	GALNT2	TGN46	0.645817	PL050.2
	Ctrl	14242	GALNT2	TGN46	0.741389	PL050.1		Ctrl	14242	GALNT2	TGN46	0.581719	PL050.2
	Ctrl	14242	GALNT2	TGN46	0.594031	PL050.1		Ctrl	14242	GALNT2	TGN46	0.618327	PL050.2
	Ctrl	14242	GALNT2	TGN46	0.663578	PL050.1		Ctrl	14242	GALNT2	TGN46	0.562991	PL050.2
	Ctrl	14242	GALNT2	TGN46	0.678859	PL050.1		Ctrl	14242	GALNT2	TGN46	0.651275	PL050.2
	Ctrl	14242	GALNT2	TGN46	0.698671	PL050.1		Ctrl	14242	GALNT2	TGN46	0.674817	PL050.2
	Ctrl	14242	GALNT2	TGN46	0.530451	PL050.1		Ctrl	14242	GALNT2	TGN46	0.614213	PL050.2
	Ctrl	14242	GALNT2	TGN46	0.674761	PL050.1		Ctrl	14242	GALNT2	TGN46	0.709432	PL050.2
	Ctrl	14242	GALNT2	TGN46	0.670039	PL050.1		Ctrl	14242	GALNT2	TGN46	0.661843	PL050.2
	Ctrl	14242	GALNT2	TGN46	0.6909	PL050.1		Ctrl	14242	GALNT2	TGN46	0.569939	PL050.2
	Ctrl	14242	GALNT2	TGN46	0.698766	PL050.1		Ctrl	14242	GALNT2	TGN46	0.685525	PL050.2
	Ctrl	14242	GALNT2	TGN46	0.583633	PL050.1
	Ctrl	14242	GALNT2	TGN46	0.667034	PL050.1

## Sheet: Figure 4b
Figure 4b	Ratio of ER perimeter and area
	Condition	Line	Organelle	Readout	Value
	Ctrl	14197	ER	Ratio	101.116
	Ctrl	14197	ER	Ratio	20.5303
	Ctrl	14197	ER	Ratio	63.8701
	Ctrl	14197	ER	Ratio	54.8651
	Ctrl	14197	ER	Ratio	91.5311
	Ctrl	14197	ER	Ratio	58.7142
	Ctrl	14197	ER	Ratio	29.0905
	Ctrl	14197	ER	Ratio	49.7554
	Ctrl	14197	ER	Ratio	34.4195
	Ctrl	14197	ER	Ratio	40.9455
	Ctrl	14197	ER	Ratio	64.5419
	Ctrl	14197	ER	Ratio	44.5626
	Ctrl	14197	ER	Ratio	44.2335
	Ctrl	14197	ER	Ratio	66.2354
	Ctrl	14197	ER	Ratio	66.5239
	Ctrl	14197	ER	Ratio	67.1889
	Ctrl	14197	ER	Ratio	49.7821
	Ctrl	14197	ER	Ratio	21.5668
	Ctrl	14197	ER	Ratio	23.5689
	Ctrl	14197	ER	Ratio	35.2146
	Ctrl	14197	ER	Ratio	96.4484
	Ctrl	14197	ER	Ratio	38.6057
	Ctrl	14197	ER	Ratio	100.189
	Ctrl	14197	ER	Ratio	52.1109
	Ctrl	14197	ER	Ratio	136.264
	Ctrl	14197	ER	Ratio	69.3179
	Ctrl	14197	ER	Ratio	97.9249
	Ctrl	14197	ER	Ratio	106.541
	Ctrl	14197	ER	Ratio	42.3947
	Ctrl	14197	ER	Ratio	153.762
	Ctrl	14197	ER	Ratio	79.4206
	Ctrl	14197	ER	Ratio	70.4723
	Ctrl	14197	ER	Ratio	35.3866
	Ctrl	14197	ER	Ratio	36.1394
	Ctrl	14197	ER	Ratio	63.0082
	Ctrl	14197	ER	Ratio	48.6223
	Ctrl	14197	ER	Ratio	66.2107
	Ctrl	14197	ER	Ratio	39.4339
	Ctrl	14197	ER	Ratio	32.4014
	Ctrl	14197	ER	Ratio	46.4234
	Ctrl	14197	ER	Ratio	95.6782
	Ctrl	14197	ER	Ratio	54.3734
	Ctrl	14197	ER	Ratio	57.6355
	Ctrl	14197	ER	Ratio	26.857
	Ctrl	14197	ER	Ratio	30.6194
	Ctrl	14197	ER	Ratio	45.1113
	Ctrl	14197	ER	Ratio	73.1712
	Ctrl	14197	ER	Ratio	59.7819
	Ctrl	14197	ER	Ratio	59.5237
	Ctrl	14197	ER	Ratio	74.3995
	Ctrl	14197	ER	Ratio	35.408
	Ctrl	14197	ER	Ratio	23.6387
	Ctrl	14197	ER	Ratio	39.8711
	Ctrl	14197	ER	Ratio	33.4676
	Ctrl	14197	ER	Ratio	94.1962
	Ctrl	14197	ER	Ratio	54.3543
	Ctrl	14197	ER	Ratio	53.6873
	Ctrl	14197	ER	Ratio	36.331
	Ctrl	14197	ER	Ratio	44.0327
	Ctrl	14197	ER	Ratio	57.4785
	Ctrl	14197	ER	Ratio	87.7314
	Ctrl	14197	ER	Ratio	63.9881
	Ctrl	14197	ER	Ratio	39.5412
	Ctrl	14197	ER	Ratio	90.3437
	Ctrl	14197	ER	Ratio	82.4902
	Ctrl	14197	ER	Ratio	65.5475
	Ctrl	14197	ER	Ratio	30.2111
	Ctrl	14197	ER	Ratio	36.6376
	Ctrl	14197	ER	Ratio	43.4786
	Ctrl	14197	ER	Ratio	77.8075
	Ctrl	14197	ER	Ratio	51.0828
	Ctrl	14197	ER	Ratio	29.453
	Ctrl	14242	ER	Ratio	35.2718
	Ctrl	14242	ER	Ratio	39.6004
	Ctrl	14242	ER	Ratio	31.081
	Ctrl	14242	ER	Ratio	35.5173
	Ctrl	14242	ER	Ratio	29.8832
	Ctrl	14242	ER	Ratio	40.4489
	Ctrl	14242	ER	Ratio	31.6393
	Ctrl	14242	ER	Ratio	26.7811
	Ctrl	14242	ER	Ratio	60.3074
	Ctrl	14242	ER	Ratio	43.386
	Ctrl	14242	ER	Ratio	28.1479
	Ctrl	14242	ER	Ratio	65.5772
	Ctrl	14242	ER	Ratio	50.4557
	Ctrl	14242	ER	Ratio	36.9499
	Ctrl	14242	ER	Ratio	30.8643
	Ctrl	14242	ER	Ratio	45.2297
	Ctrl	14242	ER	Ratio	34.3886
	Ctrl	14242	ER	Ratio	42.2253
	Ctrl	14242	ER	Ratio	43.2859
	Ctrl	14242	ER	Ratio	32.7379
	Ctrl	14242	ER	Ratio	42.4032
	Ctrl	14242	ER	Ratio	55.6345
	Ctrl	14242	ER	Ratio	42.573
	Ctrl	14242	ER	Ratio	44.6793
	Ctrl	14242	ER	Ratio	54.4975
	Ctrl	14242	ER	Ratio	26.5078
	Ctrl	14242	ER	Ratio	41.9033
	Ctrl	14242	ER	Ratio	32.7008
	Ctrl	14242	ER	Ratio	81.4064
	Ctrl	14242	ER	Ratio	36.2933
	Ctrl	14242	ER	Ratio	35.6351
	Ctrl	14242	ER	Ratio	43.4304
	Ctrl	14242	ER	Ratio	33.875
	Ctrl	14242	ER	Ratio	33.2088
	Ctrl	14242	ER	Ratio	61.3481
	Ctrl	14242	ER	Ratio	82.5072
	Ctrl	14242	ER	Ratio	61.181
	Ctrl	14242	ER	Ratio	47.0081
	Ctrl	14242	ER	Ratio	47.256
	Ctrl	14242	ER	Ratio	37.8919
	Ctrl	14242	ER	Ratio	63.2659
	Ctrl	14242	ER	Ratio	48.9174
	Ctrl	14242	ER	Ratio	46.1299
	Ctrl	14242	ER	Ratio	50.3843
	Ctrl	14242	ER	Ratio	65.2354
	Ctrl	14242	ER	Ratio	40.5839
	Ctrl	14242	ER	Ratio	38.9167
	Ctrl	14242	ER	Ratio	28.6327
	Ctrl	14242	ER	Ratio	54.9322
	Ctrl	14242	ER	Ratio	47.7439
	Ctrl	14242	ER	Ratio	39.8969
	Ctrl	14242	ER	Ratio	56.5384
	Ctrl	14242	ER	Ratio	29.0644
	Ctrl	14242	ER	Ratio	48.0469
	Ctrl	14242	ER	Ratio	72.913
	Ctrl	14242	ER	Ratio	83.8762
	Ctrl	14242	ER	Ratio	85.6426
	Ctrl	14242	ER	Ratio	37.2819
	Ctrl	14242	ER	Ratio	38.5442
	Ctrl	14242	ER	Ratio	62.2439
	Ctrl	14242	ER	Ratio	56.4577
	Ctrl	14242	ER	Ratio	80.7441
	Ctrl	14242	ER	Ratio	83.3702
	Ctrl	14242	ER	Ratio	54.6653
	Ctrl	14242	ER	Ratio	56.1479
	Ctrl	14242	ER	Ratio	49.2565
	Ctrl	14242	ER	Ratio	59.8955
	Ctrl	14242	ER	Ratio	43.9177
	Ctrl	14242	ER	Ratio	53.3454
	Ctrl	14242	ER	Ratio	37.823
	Ctrl	14242	ER	Ratio	57.6183
	Ctrl	14242	ER	Ratio	29.0377
	Stx5M55V	14230	ER	Ratio	208.465
	Stx5M55V	14230	ER	Ratio	73.644
	Stx5M55V	14230	ER	Ratio	66.0389
	Stx5M55V	14230	ER	Ratio	62.4619
	Stx5M55V	14230	ER	Ratio	168.711
	Stx5M55V	14230	ER	Ratio	77.8485
	Stx5M55V	14230	ER	Ratio	103.928
	Stx5M55V	14230	ER	Ratio	70.3862
	Stx5M55V	14230	ER	Ratio	79.5645
	Stx5M55V	14230	ER	Ratio	47.0826
	Stx5M55V	14230	ER	Ratio	69.5963
	Stx5M55V	14230	ER	Ratio	43.7427
	Stx5M55V	14230	ER	Ratio	58.9655
	Stx5M55V	14230	ER	Ratio	56.6102
	Stx5M55V	14230	ER	Ratio	63.4882
	Stx5M55V	14230	ER	Ratio	73.3765
	Stx5M55V	14230	ER	Ratio	54.6648
	Stx5M55V	14230	ER	Ratio	65.491
	Stx5M55V	14230	ER	Ratio	67.3398
	Stx5M55V	14230	ER	Ratio	81.058
	Stx5M55V	14230	ER	Ratio	71.7207
	Stx5M55V	14230	ER	Ratio	51.4441
	Stx5M55V	14230	ER	Ratio	46.8776
	Stx5M55V	14230	ER	Ratio	34.482
	Stx5M55V	14230	ER	Ratio	52.3878
	Stx5M55V	14230	ER	Ratio	34.5849
	Stx5M55V	14230	ER	Ratio	63.2554
	Stx5M55V	14230	ER	Ratio	47.2927
	Stx5M55V	14230	ER	Ratio	58.6214
	Stx5M55V	14230	ER	Ratio	54.9924
	Stx5M55V	14230	ER	Ratio	59.0041
	Stx5M55V	14230	ER	Ratio	54.5036
	Stx5M55V	14230	ER	Ratio	88.36
	Stx5M55V	14230	ER	Ratio	45.2754
	Stx5M55V	14230	ER	Ratio	59.5979
	Stx5M55V	14230	ER	Ratio	64.7551
	Stx5M55V	14230	ER	Ratio	140.937
	Stx5M55V	14230	ER	Ratio	29.7442
	Stx5M55V	14230	ER	Ratio	41.236
	Stx5M55V	14230	ER	Ratio	53.8361
	Stx5M55V	14230	ER	Ratio	93.664
	Stx5M55V	14230	ER	Ratio	45.0625
	Stx5M55V	14230	ER	Ratio	76.4562
	Stx5M55V	14230	ER	Ratio	64.798
	Stx5M55V	14230	ER	Ratio	72.5077
	Stx5M55V	14230	ER	Ratio	50.2267
	Stx5M55V	14230	ER	Ratio	110.856
	Stx5M55V	14230	ER	Ratio	100.769
	Stx5M55V	14230	ER	Ratio	155.004
	Stx5M55V	14230	ER	Ratio	148.664
	Stx5M55V	14230	ER	Ratio	86.3486
	Stx5M55V	14230	ER	Ratio	138.42
	Stx5M55V	14230	ER	Ratio	124.093
	Stx5M55V	14230	ER	Ratio	70.3467
	Stx5M55V	14230	ER	Ratio	46.5248
	Stx5M55V	14230	ER	Ratio	59.4698
	Stx5M55V	14230	ER	Ratio	51.8942
	Stx5M55V	14230	ER	Ratio	58.3748
	Stx5M55V	14230	ER	Ratio	40.2387
	Stx5M55V	14230	ER	Ratio	51.5632
	Stx5M55V	14230	ER	Ratio	41.7625
	Stx5M55V	14230	ER	Ratio	86.083
	Stx5M55V	14230	ER	Ratio	65.6915
	Stx5M55V	14230	ER	Ratio	57.9063
	Stx5M55V	14230	ER	Ratio	101.002
	Stx5M55V	14230	ER	Ratio	34.4671
	Stx5M55V	14230	ER	Ratio	56.4721
	Stx5M55V	14230	ER	Ratio	60.4544
	Stx5M55V	14230	ER	Ratio	60.1723
	Stx5M55V	14230	ER	Ratio	43.8081
	Stx5M55V	14230	ER	Ratio	59.4343
	Stx5M55V	14230	ER	Ratio	38.2698
	Stx5M55V	14235	ER	Ratio	56.1833
	Stx5M55V	14235	ER	Ratio	98.1013
	Stx5M55V	14235	ER	Ratio	60.7363
	Stx5M55V	14235	ER	Ratio	44.4718
	Stx5M55V	14235	ER	Ratio	38.2192
	Stx5M55V	14235	ER	Ratio	57.6643
	Stx5M55V	14235	ER	Ratio	82.8948
	Stx5M55V	14235	ER	Ratio	96.8261
	Stx5M55V	14235	ER	Ratio	61.755
	Stx5M55V	14235	ER	Ratio	83.3229
	Stx5M55V	14235	ER	Ratio	78.5256
	Stx5M55V	14235	ER	Ratio	61.745
	Stx5M55V	14235	ER	Ratio	60.0156
	Stx5M55V	14235	ER	Ratio	102.219
	Stx5M55V	14235	ER	Ratio	34.5297
	Stx5M55V	14235	ER	Ratio	40.9284
	Stx5M55V	14235	ER	Ratio	80.8902
	Stx5M55V	14235	ER	Ratio	105.797
	Stx5M55V	14235	ER	Ratio	100.119
	Stx5M55V	14235	ER	Ratio	85.0929
	Stx5M55V	14235	ER	Ratio	54.5374
	Stx5M55V	14235	ER	Ratio	82.6436
	Stx5M55V	14235	ER	Ratio	47.5443
	Stx5M55V	14235	ER	Ratio	79.1098
	Stx5M55V	14235	ER	Ratio	73.2822
	Stx5M55V	14235	ER	Ratio	28.8148
	Stx5M55V	14235	ER	Ratio	50.5185
	Stx5M55V	14235	ER	Ratio	67.8017
	Stx5M55V	14235	ER	Ratio	65.0426
	Stx5M55V	14235	ER	Ratio	69.0108
	Stx5M55V	14235	ER	Ratio	66.9001
	Stx5M55V	14235	ER	Ratio	75.2674
	Stx5M55V	14235	ER	Ratio	42.1363
	Stx5M55V	14235	ER	Ratio	40.6106
	Stx5M55V	14235	ER	Ratio	87.3317
	Stx5M55V	14235	ER	Ratio	122.724
	Stx5M55V	14235	ER	Ratio	92.7939
	Stx5M55V	14235	ER	Ratio	66.9721
	Stx5M55V	14235	ER	Ratio	45.6057
	Stx5M55V	14235	ER	Ratio	55.5205
	Stx5M55V	14235	ER	Ratio	147.971
	Stx5M55V	14235	ER	Ratio	53.9234
	Stx5M55V	14235	ER	Ratio	78.0671
	Stx5M55V	14235	ER	Ratio	165.387
	Stx5M55V	14235	ER	Ratio	53.6823
	Stx5M55V	14235	ER	Ratio	28.5111
	Stx5M55V	14235	ER	Ratio	83.4401
	Stx5M55V	14235	ER	Ratio	64.5708
	Stx5M55V	14235	ER	Ratio	84.5071
	Stx5M55V	14235	ER	Ratio	71.9584
	Stx5M55V	14235	ER	Ratio	70.9678
	Stx5M55V	14235	ER	Ratio	124.818
	Stx5M55V	14235	ER	Ratio	81.7593
	Stx5M55V	14235	ER	Ratio	66.0738
	Stx5M55V	14235	ER	Ratio	86.4068
	Stx5M55V	14235	ER	Ratio	95.0449
	Stx5M55V	14235	ER	Ratio	122.134
	Stx5M55V	14235	ER	Ratio	139.389
	Stx5M55V	14235	ER	Ratio	57.8594
	Stx5M55V	14235	ER	Ratio	121.19
	Stx5M55V	14235	ER	Ratio	100.714
	Stx5M55V	14235	ER	Ratio	95.6222
	Stx5M55V	14235	ER	Ratio	101.592
	Stx5M55V	14235	ER	Ratio	87.6613
	Stx5M55V	14235	ER	Ratio	49.9389
	Stx5M55V	14235	ER	Ratio	82.7693
	Stx5M55V	14235	ER	Ratio	71.372
	Stx5M55V	14235	ER	Ratio	77.4348
	Stx5M55V	14235	ER	Ratio	80.5329
	Stx5M55V	14235	ER	Ratio	35.0657
	Stx5M55V	14235	ER	Ratio	56.4401
	Stx5M55V	14235	ER	Ratio	88.7149

## Sheet: Figure 4c
Figure 4b	Ratio of Golgi perimeter and area
	Condition	Line	Organelle	Readout	Value
	Ctrl	14197	Golgi	Ratio	25.0051
	Ctrl	14197	Golgi	Ratio	14.6282
	Ctrl	14197	Golgi	Ratio	15.6625
	Ctrl	14197	Golgi	Ratio	24.2814
	Ctrl	14197	Golgi	Ratio	25.9493
	Ctrl	14197	Golgi	Ratio	22.9232
	Ctrl	14197	Golgi	Ratio	18.1111
	Ctrl	14197	Golgi	Ratio	19.6836
	Ctrl	14197	Golgi	Ratio	11.8413
	Ctrl	14197	Golgi	Ratio	12.7586
	Ctrl	14197	Golgi	Ratio	16.1395
	Ctrl	14197	Golgi	Ratio	15.5422
	Ctrl	14197	Golgi	Ratio	13.4966
	Ctrl	14197	Golgi	Ratio	19.3323
	Ctrl	14197	Golgi	Ratio	17.881
	Ctrl	14197	Golgi	Ratio	18.7312
	Ctrl	14197	Golgi	Ratio	20.9636
	Ctrl	14197	Golgi	Ratio	16.9873
	Ctrl	14197	Golgi	Ratio	16.6638
	Ctrl	14197	Golgi	Ratio	28.4177
	Ctrl	14197	Golgi	Ratio	20.6399
	Ctrl	14197	Golgi	Ratio	17.4187
	Ctrl	14197	Golgi	Ratio	15.0793
	Ctrl	14197	Golgi	Ratio	14.698
	Ctrl	14197	Golgi	Ratio	8.82051
	Ctrl	14197	Golgi	Ratio	27.4657
	Ctrl	14197	Golgi	Ratio	27.826
	Ctrl	14197	Golgi	Ratio	19.1485
	Ctrl	14197	Golgi	Ratio	35.236
	Ctrl	14197	Golgi	Ratio	21.8581
	Ctrl	14197	Golgi	Ratio	19.8575
	Ctrl	14197	Golgi	Ratio	21.3439
	Ctrl	14197	Golgi	Ratio	20.4621
	Ctrl	14197	Golgi	Ratio	22.6902
	Ctrl	14197	Golgi	Ratio	12.6667
	Ctrl	14197	Golgi	Ratio	17.7386
	Ctrl	14197	Golgi	Ratio	25.8921
	Ctrl	14197	Golgi	Ratio	48.961
	Ctrl	14197	Golgi	Ratio	24.6474
	Ctrl	14197	Golgi	Ratio	32.439
	Ctrl	14197	Golgi	Ratio	17.547
	Ctrl	14197	Golgi	Ratio	16.4855
	Ctrl	14197	Golgi	Ratio	24.2573
	Ctrl	14197	Golgi	Ratio	19.8693
	Ctrl	14197	Golgi	Ratio	17.4948
	Ctrl	14197	Golgi	Ratio	18.2087
	Ctrl	14197	Golgi	Ratio	25.5257
	Ctrl	14197	Golgi	Ratio	17.9519
	Ctrl	14197	Golgi	Ratio	16.2745
	Ctrl	14197	Golgi	Ratio	16.3121
	Ctrl	14197	Golgi	Ratio	25.0043
	Ctrl	14197	Golgi	Ratio	21.2903
	Ctrl	14197	Golgi	Ratio	37.5935
	Ctrl	14197	Golgi	Ratio	24.6995
	Ctrl	14197	Golgi	Ratio	28.2454
	Ctrl	14197	Golgi	Ratio	21.0094
	Ctrl	14197	Golgi	Ratio	15.6525
	Ctrl	14197	Golgi	Ratio	8.90494
	Ctrl	14197	Golgi	Ratio	17.6345
	Ctrl	14197	Golgi	Ratio	20.3006
	Ctrl	14197	Golgi	Ratio	13.8366
	Ctrl	14197	Golgi	Ratio	15.9202
	Ctrl	14197	Golgi	Ratio	22.0912
	Ctrl	14197	Golgi	Ratio	22.3966
	Ctrl	14197	Golgi	Ratio	25.0988
	Ctrl	14197	Golgi	Ratio	25.1844
	Ctrl	14197	Golgi	Ratio	22.6152
	Ctrl	14197	Golgi	Ratio	20.1784
	Ctrl	14197	Golgi	Ratio	19.9251
	Ctrl	14197	Golgi	Ratio	16.5682
	Ctrl	14197	Golgi	Ratio	17.5414
	Ctrl	14197	Golgi	Ratio	23.8291
	Ctrl	14197	Golgi	Ratio	18.7474
	Ctrl	14197	Golgi	Ratio	27.1497
	Ctrl	14197	Golgi	Ratio	31.7303
	Ctrl	14197	Golgi	Ratio	24.225
	Ctrl	14197	Golgi	Ratio	24.9531
	Ctrl	14197	Golgi	Ratio	20.9528
	Ctrl	14197	Golgi	Ratio	12.633
	Ctrl	14197	Golgi	Ratio	16.3385
	Ctrl	14197	Golgi	Ratio	21.5018
	Ctrl	14197	Golgi	Ratio	19.935
	Ctrl	14197	Golgi	Ratio	17.375
	Ctrl	14197	Golgi	Ratio	40.266
	Ctrl	14197	Golgi	Ratio	18.1394
	Ctrl	14197	Golgi	Ratio	21.6203
	Ctrl	14197	Golgi	Ratio	24.4032
	Ctrl	14197	Golgi	Ratio	20.1585
	Ctrl	14197	Golgi	Ratio	17.6198
	Ctrl	14197	Golgi	Ratio	30.0905
	Ctrl	14197	Golgi	Ratio	19.8286
	Ctrl	14197	Golgi	Ratio	18.4596
	Ctrl	14197	Golgi	Ratio	30.2854
	Ctrl	14197	Golgi	Ratio	24.6156
	Ctrl	14197	Golgi	Ratio	17.9541
	Ctrl	14197	Golgi	Ratio	43.997
	Ctrl	14197	Golgi	Ratio	40.7868
	Ctrl	14197	Golgi	Ratio	23.689
	Ctrl	14197	Golgi	Ratio	41.3938
	Ctrl	14197	Golgi	Ratio	29.9415
	Ctrl	14197	Golgi	Ratio	24.0128
	Ctrl	14197	Golgi	Ratio	13.0105
	Ctrl	14197	Golgi	Ratio	25.9447
	Ctrl	14197	Golgi	Ratio	27.0396
	Ctrl	14197	Golgi	Ratio	19.46
	Ctrl	14197	Golgi	Ratio	28.7296
	Ctrl	14197	Golgi	Ratio	21.6367
	Ctrl	14197	Golgi	Ratio	23.7174
	Ctrl	14197	Golgi	Ratio	17.1628
	Ctrl	14197	Golgi	Ratio	11.1522
	Ctrl	14197	Golgi	Ratio	23.2839
	Ctrl	14197	Golgi	Ratio	24.4563
	Ctrl	14197	Golgi	Ratio	14.3964
	Ctrl	14197	Golgi	Ratio	17.079
	Ctrl	14197	Golgi	Ratio	24.5508
	Ctrl	14197	Golgi	Ratio	30.37
	Ctrl	14197	Golgi	Ratio	15.0505
	Ctrl	14197	Golgi	Ratio	22.3515
	Ctrl	14197	Golgi	Ratio	15.6604
	Ctrl	14197	Golgi	Ratio	11.4223
	Ctrl	14197	Golgi	Ratio	17.1715
	Ctrl	14197	Golgi	Ratio	24.8373
	Ctrl	14197	Golgi	Ratio	24.866
	Ctrl	14197	Golgi	Ratio	23.3349
	Ctrl	14197	Golgi	Ratio	18.6377
	Ctrl	14197	Golgi	Ratio	15.6207
	Ctrl	14197	Golgi	Ratio	24.9264
	Ctrl	14197	Golgi	Ratio	23.3865
	Ctrl	14197	Golgi	Ratio	16.2334
	Ctrl	14197	Golgi	Ratio	24.9401
	Ctrl	14197	Golgi	Ratio	27.4911
	Ctrl	14197	Golgi	Ratio	22.2375
	Ctrl	14197	Golgi	Ratio	22.4733
	Ctrl	14197	Golgi	Ratio	19.3596
	Ctrl	14197	Golgi	Ratio	38.7003
	Ctrl	14197	Golgi	Ratio	19.7685
	Ctrl	14197	Golgi	Ratio	28.6879
	Ctrl	14197	Golgi	Ratio	24.6504
	Ctrl	14197	Golgi	Ratio	13.77
	Ctrl	14197	Golgi	Ratio	24.4792
	Ctrl	14197	Golgi	Ratio	18.3123
	Ctrl	14197	Golgi	Ratio	22.5511
	Ctrl	14197	Golgi	Ratio	23.1327
	Ctrl	14197	Golgi	Ratio	20.1084
	Ctrl	14197	Golgi	Ratio	25.5991
	Ctrl	14197	Golgi	Ratio	20.0669
	Ctrl	14197	Golgi	Ratio	22.7778
	Ctrl	14197	Golgi	Ratio	21.4926
	Ctrl	14197	Golgi	Ratio	26.0627
	Ctrl	14197	Golgi	Ratio	23.1977
	Ctrl	14197	Golgi	Ratio	20.6524
	Ctrl	14197	Golgi	Ratio	28.0455
	Ctrl	14197	Golgi	Ratio	23.0891
	Ctrl	14197	Golgi	Ratio	12.4301
	Ctrl	14197	Golgi	Ratio	23.2662
	Ctrl	14197	Golgi	Ratio	21.9884
	Ctrl	14197	Golgi	Ratio	33.4091
	Ctrl	14197	Golgi	Ratio	19.6188
	Ctrl	14197	Golgi	Ratio	27.0451
	Ctrl	14197	Golgi	Ratio	19.9237
	Ctrl	14197	Golgi	Ratio	29.8704
	Ctrl	14197	Golgi	Ratio	14.9716
	Ctrl	14197	Golgi	Ratio	39.0973
	Ctrl	14197	Golgi	Ratio	17.2476
	Ctrl	14197	Golgi	Ratio	22.2127
	Ctrl	14197	Golgi	Ratio	24.8887
	Ctrl	14197	Golgi	Ratio	23.333
	Ctrl	14197	Golgi	Ratio	26.7436
	Ctrl	14197	Golgi	Ratio	21.7141
	Ctrl	14197	Golgi	Ratio	19.0854
	Ctrl	14197	Golgi	Ratio	22.5919
	Ctrl	14197	Golgi	Ratio	24.1575
	Ctrl	14197	Golgi	Ratio	22.8059
	Ctrl	14197	Golgi	Ratio	16.098
	Ctrl	14197	Golgi	Ratio	16.5788
	Ctrl	14197	Golgi	Ratio	16.8191
	Ctrl	14197	Golgi	Ratio	26.9131
	Ctrl	14197	Golgi	Ratio	17.5365
	Ctrl	14197	Golgi	Ratio	29.9078
	Ctrl	14197	Golgi	Ratio	25.335
	Ctrl	14197	Golgi	Ratio	34.3871
	Ctrl	14197	Golgi	Ratio	28.5781
	Ctrl	14197	Golgi	Ratio	18.8905
	Ctrl	14197	Golgi	Ratio	22.6246
	Ctrl	14197	Golgi	Ratio	20.1843
	Ctrl	14197	Golgi	Ratio	22.2986
	Ctrl	14197	Golgi	Ratio	25.8431
	Ctrl	14197	Golgi	Ratio	23.0929
	Ctrl	14197	Golgi	Ratio	28.4415
	Ctrl	14197	Golgi	Ratio	27.3809
	Ctrl	14197	Golgi	Ratio	24.0016
	Ctrl	14197	Golgi	Ratio	23.5111
	Ctrl	14197	Golgi	Ratio	19.8022
	Ctrl	14197	Golgi	Ratio	16.3841
	Ctrl	14197	Golgi	Ratio	19.4021
	Ctrl	14197	Golgi	Ratio	18.7565
	Ctrl	14197	Golgi	Ratio	19.3439
	Ctrl	14197	Golgi	Ratio	17.1625
	Ctrl	14197	Golgi	Ratio	23.3396
	Ctrl	14197	Golgi	Ratio	17.1181
	Ctrl	14242	Golgi	Ratio	11.8597
	Ctrl	14242	Golgi	Ratio	14.7004
	Ctrl	14242	Golgi	Ratio	13.9516
	Ctrl	14242	Golgi	Ratio	16.841
	Ctrl	14242	Golgi	Ratio	16.6829
	Ctrl	14242	Golgi	Ratio	18.9284
	Ctrl	14242	Golgi	Ratio	13.445
	Ctrl	14242	Golgi	Ratio	28.7339
	Ctrl	14242	Golgi	Ratio	27.093
	Ctrl	14242	Golgi	Ratio	14.4636
	Ctrl	14242	Golgi	Ratio	28.2158
	Ctrl	14242	Golgi	Ratio	29.739
	Ctrl	14242	Golgi	Ratio	20.0299
	Ctrl	14242	Golgi	Ratio	38.4469
	Ctrl	14242	Golgi	Ratio	22.09
	Ctrl	14242	Golgi	Ratio	15.2242
	Ctrl	14242	Golgi	Ratio	18.5163
	Ctrl	14242	Golgi	Ratio	25.3495
	Ctrl	14242	Golgi	Ratio	13.2393
	Ctrl	14242	Golgi	Ratio	21.6575
	Ctrl	14242	Golgi	Ratio	10.7495
	Ctrl	14242	Golgi	Ratio	10.4752
	Ctrl	14242	Golgi	Ratio	15.0389
	Ctrl	14242	Golgi	Ratio	18.7917
	Ctrl	14242	Golgi	Ratio	29.027
	Ctrl	14242	Golgi	Ratio	26.8924
	Ctrl	14242	Golgi	Ratio	24.1989
	Ctrl	14242	Golgi	Ratio	33.676
	Ctrl	14242	Golgi	Ratio	20.6248
	Ctrl	14242	Golgi	Ratio	23.1393
	Ctrl	14242	Golgi	Ratio	20.04
	Ctrl	14242	Golgi	Ratio	19.0773
	Ctrl	14242	Golgi	Ratio	18.3883
	Ctrl	14242	Golgi	Ratio	19.4591
	Ctrl	14242	Golgi	Ratio	24.2445
	Ctrl	14242	Golgi	Ratio	48.6741
	Ctrl	14242	Golgi	Ratio	16.3324
	Ctrl	14242	Golgi	Ratio	19.9689
	Ctrl	14242	Golgi	Ratio	14.2195
	Ctrl	14242	Golgi	Ratio	20.2372
	Ctrl	14242	Golgi	Ratio	30.6206
	Ctrl	14242	Golgi	Ratio	14.8958
	Ctrl	14242	Golgi	Ratio	18.1593
	Ctrl	14242	Golgi	Ratio	12.0114
	Ctrl	14242	Golgi	Ratio	14.0708
	Ctrl	14242	Golgi	Ratio	20.0025
	Ctrl	14242	Golgi	Ratio	21.7833
	Ctrl	14242	Golgi	Ratio	15.5501
	Ctrl	14242	Golgi	Ratio	42.8012
	Ctrl	14242	Golgi	Ratio	20.7964
	Ctrl	14242	Golgi	Ratio	31.9734
	Ctrl	14242	Golgi	Ratio	31.6308
	Ctrl	14242	Golgi	Ratio	19.4163
	Ctrl	14242	Golgi	Ratio	25.7454
	Ctrl	14242	Golgi	Ratio	22.3805
	Ctrl	14242	Golgi	Ratio	37.5902
	Ctrl	14242	Golgi	Ratio	15.3325
	Ctrl	14242	Golgi	Ratio	9.26452
	Ctrl	14242	Golgi	Ratio	37.593
	Ctrl	14242	Golgi	Ratio	22.5407
	Ctrl	14242	Golgi	Ratio	26.2821
	Ctrl	14242	Golgi	Ratio	25.41
	Ctrl	14242	Golgi	Ratio	21.9553
	Ctrl	14242	Golgi	Ratio	39.0682
	Ctrl	14242	Golgi	Ratio	25.316
	Ctrl	14242	Golgi	Ratio	41.1289
	Ctrl	14242	Golgi	Ratio	27.8539
	Ctrl	14242	Golgi	Ratio	42.2478
	Ctrl	14242	Golgi	Ratio	44.5796
	Ctrl	14242	Golgi	Ratio	18.695
	Ctrl	14242	Golgi	Ratio	17.5183
	Ctrl	14242	Golgi	Ratio	25.6617
	Ctrl	14242	Golgi	Ratio	24.9537
	Ctrl	14242	Golgi	Ratio	31.5477
	Ctrl	14242	Golgi	Ratio	35.7419
	Ctrl	14242	Golgi	Ratio	40.94
	Ctrl	14242	Golgi	Ratio	36.1651
	Ctrl	14242	Golgi	Ratio	36.6893
	Ctrl	14242	Golgi	Ratio	36.8082
	Ctrl	14242	Golgi	Ratio	23.2433
	Ctrl	14242	Golgi	Ratio	21.1157
	Ctrl	14242	Golgi	Ratio	29.9189
	Ctrl	14242	Golgi	Ratio	30.8335
	Ctrl	14242	Golgi	Ratio	27.2803
	Ctrl	14242	Golgi	Ratio	26.0959
	Ctrl	14242	Golgi	Ratio	35.8305
	Ctrl	14242	Golgi	Ratio	35.0194
	Ctrl	14242	Golgi	Ratio	18.5145
	Ctrl	14242	Golgi	Ratio	28.076
	Ctrl	14242	Golgi	Ratio	42.2726
	Ctrl	14242	Golgi	Ratio	22.6918
	Ctrl	14242	Golgi	Ratio	14.8591
	Ctrl	14242	Golgi	Ratio	18.4426
	Ctrl	14242	Golgi	Ratio	23.8468
	Ctrl	14242	Golgi	Ratio	20.9091
	Ctrl	14242	Golgi	Ratio	26.6171
	Ctrl	14242	Golgi	Ratio	38.7708
	Ctrl	14242	Golgi	Ratio	33.7956
	Ctrl	14242	Golgi	Ratio	33.0188
	Ctrl	14242	Golgi	Ratio	30.4367
	Ctrl	14242	Golgi	Ratio	31.7532
	Ctrl	14242	Golgi	Ratio	27.8811
	Ctrl	14242	Golgi	Ratio	27.0388
	Ctrl	14242	Golgi	Ratio	22.655
	Ctrl	14242	Golgi	Ratio	29.4483
	Ctrl	14242	Golgi	Ratio	25.5009
	Ctrl	14242	Golgi	Ratio	21.1896
	Ctrl	14242	Golgi	Ratio	31.7807
	Ctrl	14242	Golgi	Ratio	16.2941
	Ctrl	14242	Golgi	Ratio	18.7134
	Ctrl	14242	Golgi	Ratio	14.1195
	Ctrl	14242	Golgi	Ratio	6.71863
	Ctrl	14242	Golgi	Ratio	10.5698
	Ctrl	14242	Golgi	Ratio	11.9979
	Ctrl	14242	Golgi	Ratio	10.0544
	Ctrl	14242	Golgi	Ratio	11.526
	Ctrl	14242	Golgi	Ratio	10.0273
	Ctrl	14242	Golgi	Ratio	30.6754
	Ctrl	14242	Golgi	Ratio	31.5309
	Ctrl	14242	Golgi	Ratio	25.5159
	Ctrl	14242	Golgi	Ratio	40.5416
	Ctrl	14242	Golgi	Ratio	27.5499
	Ctrl	14242	Golgi	Ratio	21.5539
	Ctrl	14242	Golgi	Ratio	16.0956
	Ctrl	14242	Golgi	Ratio	13.3254
	Ctrl	14242	Golgi	Ratio	9.75904
	Ctrl	14242	Golgi	Ratio	15.8429
	Ctrl	14242	Golgi	Ratio	22.6333
	Ctrl	14242	Golgi	Ratio	21.5508
	Ctrl	14242	Golgi	Ratio	25.5213
	Ctrl	14242	Golgi	Ratio	21.7003
	Ctrl	14242	Golgi	Ratio	28.2861
	Ctrl	14242	Golgi	Ratio	16.3553
	Ctrl	14242	Golgi	Ratio	24.7266
	Ctrl	14242	Golgi	Ratio	21.1648
	Ctrl	14242	Golgi	Ratio	28.1101
	Ctrl	14242	Golgi	Ratio	25.7549
	Ctrl	14242	Golgi	Ratio	24.9588
	Ctrl	14242	Golgi	Ratio	22.1609
	Ctrl	14242	Golgi	Ratio	23.5752
	Ctrl	14242	Golgi	Ratio	28.406
	Ctrl	14242	Golgi	Ratio	25.7183
	Ctrl	14242	Golgi	Ratio	27.9782
	Ctrl	14242	Golgi	Ratio	19.4397
	Ctrl	14242	Golgi	Ratio	25.4802
	Ctrl	14242	Golgi	Ratio	29.274
	Ctrl	14242	Golgi	Ratio	31.6711
	Ctrl	14242	Golgi	Ratio	13.2194
	Ctrl	14242	Golgi	Ratio	23.5591
	Ctrl	14242	Golgi	Ratio	27.096
	Ctrl	14242	Golgi	Ratio	20.6252
	Ctrl	14242	Golgi	Ratio	28.6401
	Ctrl	14242	Golgi	Ratio	15.6884
	Ctrl	14242	Golgi	Ratio	7.49535
	Ctrl	14242	Golgi	Ratio	24.5646
	Ctrl	14242	Golgi	Ratio	24.6064
	Ctrl	14242	Golgi	Ratio	8.75349
	Ctrl	14242	Golgi	Ratio	17.0507
	Ctrl	14242	Golgi	Ratio	15.7711
	Ctrl	14242	Golgi	Ratio	21.4421
	Ctrl	14242	Golgi	Ratio	23.6084
	Ctrl	14242	Golgi	Ratio	12.3023
	Ctrl	14242	Golgi	Ratio	23.9027
	Ctrl	14242	Golgi	Ratio	21.1351
	Ctrl	14242	Golgi	Ratio	41.6
	Ctrl	14242	Golgi	Ratio	37.7237
	Ctrl	14242	Golgi	Ratio	22.7
	Ctrl	14242	Golgi	Ratio	17.0019
	Ctrl	14242	Golgi	Ratio	18.017
	Ctrl	14242	Golgi	Ratio	15.3952
	Ctrl	14242	Golgi	Ratio	33.8019
	Ctrl	14242	Golgi	Ratio	30.4492
	Ctrl	14242	Golgi	Ratio	35.3207
	Ctrl	14242	Golgi	Ratio	35.6403
	Ctrl	14242	Golgi	Ratio	31.8279
	Ctrl	14242	Golgi	Ratio	23.8415
	Ctrl	14242	Golgi	Ratio	27.0587
	Ctrl	14242	Golgi	Ratio	35.6001
	Ctrl	14242	Golgi	Ratio	27.8956
	Ctrl	14242	Golgi	Ratio	25.4754
	Ctrl	14242	Golgi	Ratio	20.4887
	Ctrl	14242	Golgi	Ratio	18.4057
	Ctrl	14242	Golgi	Ratio	18.0518
	Ctrl	14242	Golgi	Ratio	20.4341
	Ctrl	14242	Golgi	Ratio	8.26829
	Ctrl	14242	Golgi	Ratio	25.8713
	Ctrl	14242	Golgi	Ratio	26.7077
	Ctrl	14242	Golgi	Ratio	23.3955
	Ctrl	14242	Golgi	Ratio	18.1705
	Ctrl	14242	Golgi	Ratio	19.4703
	Ctrl	14242	Golgi	Ratio	15.0854
	Ctrl	14242	Golgi	Ratio	24.9044
	Ctrl	14242	Golgi	Ratio	25.6083
	Ctrl	14242	Golgi	Ratio	39.4816
	Ctrl	14242	Golgi	Ratio	27.1784
	Ctrl	14242	Golgi	Ratio	16.5978
	Ctrl	14242	Golgi	Ratio	18.3168
	Ctrl	14242	Golgi	Ratio	12.8527
	Ctrl	14242	Golgi	Ratio	17.2653
	Ctrl	14242	Golgi	Ratio	28.1209
	Stx5M55V	14230	Golgi	Ratio	48.6544
	Stx5M55V	14230	Golgi	Ratio	39.0188
	Stx5M55V	14230	Golgi	Ratio	43.1771
	Stx5M55V	14230	Golgi	Ratio	63.7111
	Stx5M55V	14230	Golgi	Ratio	47.6763
	Stx5M55V	14230	Golgi	Ratio	42.1473
	Stx5M55V	14230	Golgi	Ratio	44.3629
	Stx5M55V	14230	Golgi	Ratio	82.8518
	Stx5M55V	14230	Golgi	Ratio	42.7088
	Stx5M55V	14230	Golgi	Ratio	63.2402
	Stx5M55V	14230	Golgi	Ratio	24.3583
	Stx5M55V	14230	Golgi	Ratio	24.6794
	Stx5M55V	14230	Golgi	Ratio	26.9005
	Stx5M55V	14230	Golgi	Ratio	24.1333
	Stx5M55V	14230	Golgi	Ratio	22.6689
	Stx5M55V	14230	Golgi	Ratio	26.7586
	Stx5M55V	14230	Golgi	Ratio	43.2249
	Stx5M55V	14230	Golgi	Ratio	36.187
	Stx5M55V	14230	Golgi	Ratio	19.2475
	Stx5M55V	14230	Golgi	Ratio	39.032
	Stx5M55V	14230	Golgi	Ratio	16.754
	Stx5M55V	14230	Golgi	Ratio	35.8336
	Stx5M55V	14230	Golgi	Ratio	24.6871
	Stx5M55V	14230	Golgi	Ratio	21.7458
	Stx5M55V	14230	Golgi	Ratio	30.9879
	Stx5M55V	14230	Golgi	Ratio	33.9132
	Stx5M55V	14230	Golgi	Ratio	12.9432
	Stx5M55V	14230	Golgi	Ratio	46.9703
	Stx5M55V	14230	Golgi	Ratio	16.6659
	Stx5M55V	14230	Golgi	Ratio	62.4951
	Stx5M55V	14230	Golgi	Ratio	33.208
	Stx5M55V	14230	Golgi	Ratio	48.1567
	Stx5M55V	14230	Golgi	Ratio	85.8976
	Stx5M55V	14230	Golgi	Ratio	37.8289
	Stx5M55V	14230	Golgi	Ratio	36.5757
	Stx5M55V	14230	Golgi	Ratio	36.0123
	Stx5M55V	14230	Golgi	Ratio	34.73
	Stx5M55V	14230	Golgi	Ratio	51.8845
	Stx5M55V	14230	Golgi	Ratio	37.3623
	Stx5M55V	14230	Golgi	Ratio	39.541
	Stx5M55V	14230	Golgi	Ratio	66.8041
	Stx5M55V	14230	Golgi	Ratio	44.2486
	Stx5M55V	14230	Golgi	Ratio	45.1924
	Stx5M55V	14230	Golgi	Ratio	27.6265
	Stx5M55V	14230	Golgi	Ratio	25.6507
	Stx5M55V	14230	Golgi	Ratio	70.8775
	Stx5M55V	14230	Golgi	Ratio	30.0941
	Stx5M55V	14230	Golgi	Ratio	32.0084
	Stx5M55V	14230	Golgi	Ratio	49.8494
	Stx5M55V	14230	Golgi	Ratio	34.7539
	Stx5M55V	14230	Golgi	Ratio	27.9605
	Stx5M55V	14230	Golgi	Ratio	22.3328
	Stx5M55V	14230	Golgi	Ratio	25.0979
	Stx5M55V	14230	Golgi	Ratio	30.612
	Stx5M55V	14230	Golgi	Ratio	26.1787
	Stx5M55V	14230	Golgi	Ratio	28.0444
	Stx5M55V	14230	Golgi	Ratio	26.0876
	Stx5M55V	14230	Golgi	Ratio	42.4669
	Stx5M55V	14230	Golgi	Ratio	29.7762
	Stx5M55V	14230	Golgi	Ratio	35.8958
	Stx5M55V	14230	Golgi	Ratio	41.1996
	Stx5M55V	14230	Golgi	Ratio	33.4686
	Stx5M55V	14230	Golgi	Ratio	37.4069
	Stx5M55V	14230	Golgi	Ratio	38.6992
	Stx5M55V	14230	Golgi	Ratio	66.9015
	Stx5M55V	14230	Golgi	Ratio	39.9784
	Stx5M55V	14230	Golgi	Ratio	29.0407
	Stx5M55V	14230	Golgi	Ratio	38.3607
	Stx5M55V	14230	Golgi	Ratio	35.4764
	Stx5M55V	14230	Golgi	Ratio	27.7743
	Stx5M55V	14230	Golgi	Ratio	21.2864
	Stx5M55V	14230	Golgi	Ratio	66.7346
	Stx5M55V	14230	Golgi	Ratio	44.3671
	Stx5M55V	14230	Golgi	Ratio	42.1914
	Stx5M55V	14230	Golgi	Ratio	45.6136
	Stx5M55V	14230	Golgi	Ratio	34.0745
	Stx5M55V	14230	Golgi	Ratio	40.6845
	Stx5M55V	14230	Golgi	Ratio	48.1372
	Stx5M55V	14230	Golgi	Ratio	85.5262
	Stx5M55V	14230	Golgi	Ratio	76.9795
	Stx5M55V	14230	Golgi	Ratio	42.5766
	Stx5M55V	14230	Golgi	Ratio	33.1193
	Stx5M55V	14230	Golgi	Ratio	31.4861
	Stx5M55V	14230	Golgi	Ratio	42.6614
	Stx5M55V	14230	Golgi	Ratio	26.0316
	Stx5M55V	14230	Golgi	Ratio	34.0185
	Stx5M55V	14230	Golgi	Ratio	43.5073
	Stx5M55V	14230	Golgi	Ratio	32.967
	Stx5M55V	14230	Golgi	Ratio	27.721
	Stx5M55V	14230	Golgi	Ratio	48.8586
	Stx5M55V	14230	Golgi	Ratio	34.6266
	Stx5M55V	14230	Golgi	Ratio	43.8135
	Stx5M55V	14230	Golgi	Ratio	49.3119
	Stx5M55V	14230	Golgi	Ratio	30.9724
	Stx5M55V	14230	Golgi	Ratio	26.7546
	Stx5M55V	14230	Golgi	Ratio	45.4255
	Stx5M55V	14230	Golgi	Ratio	28.0962
	Stx5M55V	14230	Golgi	Ratio	22.5963
	Stx5M55V	14230	Golgi	Ratio	47.5701
	Stx5M55V	14230	Golgi	Ratio	27.7984
	Stx5M55V	14230	Golgi	Ratio	30.1632
	Stx5M55V	14230	Golgi	Ratio	42.5971
	Stx5M55V	14230	Golgi	Ratio	24.1199
	Stx5M55V	14230	Golgi	Ratio	32.0031
	Stx5M55V	14230	Golgi	Ratio	29.7289
	Stx5M55V	14230	Golgi	Ratio	83.936
	Stx5M55V	14230	Golgi	Ratio	38.1589
	Stx5M55V	14230	Golgi	Ratio	41.9658
	Stx5M55V	14230	Golgi	Ratio	39.3706
	Stx5M55V	14230	Golgi	Ratio	38.9808
	Stx5M55V	14230	Golgi	Ratio	36.9218
	Stx5M55V	14230	Golgi	Ratio	37.4297
	Stx5M55V	14230	Golgi	Ratio	28.7131
	Stx5M55V	14230	Golgi	Ratio	38.8279
	Stx5M55V	14230	Golgi	Ratio	29.3221
	Stx5M55V	14230	Golgi	Ratio	63.7033
	Stx5M55V	14230	Golgi	Ratio	44.0283
	Stx5M55V	14230	Golgi	Ratio	30.2555
	Stx5M55V	14230	Golgi	Ratio	31.9078
	Stx5M55V	14230	Golgi	Ratio	26.3031
	Stx5M55V	14230	Golgi	Ratio	18.9118
	Stx5M55V	14230	Golgi	Ratio	21.5914
	Stx5M55V	14230	Golgi	Ratio	45.9684
	Stx5M55V	14230	Golgi	Ratio	35.7871
	Stx5M55V	14230	Golgi	Ratio	34.1243
	Stx5M55V	14230	Golgi	Ratio	20.2803
	Stx5M55V	14230	Golgi	Ratio	33.1677
	Stx5M55V	14230	Golgi	Ratio	39.7308
	Stx5M55V	14230	Golgi	Ratio	40.9537
	Stx5M55V	14230	Golgi	Ratio	24.6313
	Stx5M55V	14230	Golgi	Ratio	35.983
	Stx5M55V	14230	Golgi	Ratio	28.2987
	Stx5M55V	14230	Golgi	Ratio	29.2169
	Stx5M55V	14230	Golgi	Ratio	60.3036
	Stx5M55V	14230	Golgi	Ratio	41.6887
	Stx5M55V	14230	Golgi	Ratio	16.3165
	Stx5M55V	14230	Golgi	Ratio	17.1078
	Stx5M55V	14230	Golgi	Ratio	36.2058
	Stx5M55V	14230	Golgi	Ratio	34.8266
	Stx5M55V	14230	Golgi	Ratio	29.1681
	Stx5M55V	14230	Golgi	Ratio	45.0324
	Stx5M55V	14230	Golgi	Ratio	25.65
	Stx5M55V	14230	Golgi	Ratio	22.6897
	Stx5M55V	14230	Golgi	Ratio	29.7048
	Stx5M55V	14230	Golgi	Ratio	31.9507
	Stx5M55V	14230	Golgi	Ratio	32.0274
	Stx5M55V	14230	Golgi	Ratio	39.6995
	Stx5M55V	14230	Golgi	Ratio	48.0752
	Stx5M55V	14230	Golgi	Ratio	28.537
	Stx5M55V	14230	Golgi	Ratio	22.8198
	Stx5M55V	14230	Golgi	Ratio	33.0848
	Stx5M55V	14230	Golgi	Ratio	37.7999
	Stx5M55V	14230	Golgi	Ratio	25.8814
	Stx5M55V	14230	Golgi	Ratio	37.8215
	Stx5M55V	14230	Golgi	Ratio	36.4665
	Stx5M55V	14230	Golgi	Ratio	31.126
	Stx5M55V	14230	Golgi	Ratio	37.5098
	Stx5M55V	14230	Golgi	Ratio	25.2176
	Stx5M55V	14230	Golgi	Ratio	26.0962
	Stx5M55V	14230	Golgi	Ratio	15.606
	Stx5M55V	14230	Golgi	Ratio	71.5214
	Stx5M55V	14230	Golgi	Ratio	40.3885
	Stx5M55V	14230	Golgi	Ratio	33.2402
	Stx5M55V	14230	Golgi	Ratio	33.9042
	Stx5M55V	14230	Golgi	Ratio	34.836
	Stx5M55V	14230	Golgi	Ratio	64.154
	Stx5M55V	14230	Golgi	Ratio	20.2962
	Stx5M55V	14230	Golgi	Ratio	24.1257
	Stx5M55V	14230	Golgi	Ratio	19.3508
	Stx5M55V	14230	Golgi	Ratio	30.2574
	Stx5M55V	14230	Golgi	Ratio	33.4829
	Stx5M55V	14230	Golgi	Ratio	16.9523
	Stx5M55V	14230	Golgi	Ratio	27.0884
	Stx5M55V	14230	Golgi	Ratio	23.6523
	Stx5M55V	14230	Golgi	Ratio	30.1075
	Stx5M55V	14230	Golgi	Ratio	21.6651
	Stx5M55V	14230	Golgi	Ratio	20.6909
	Stx5M55V	14230	Golgi	Ratio	40.7299
	Stx5M55V	14230	Golgi	Ratio	30.3735
	Stx5M55V	14230	Golgi	Ratio	31.1844
	Stx5M55V	14230	Golgi	Ratio	19.1242
	Stx5M55V	14230	Golgi	Ratio	15.0511
	Stx5M55V	14230	Golgi	Ratio	27.8726
	Stx5M55V	14230	Golgi	Ratio	17.9009
	Stx5M55V	14230	Golgi	Ratio	28.3709
	Stx5M55V	14230	Golgi	Ratio	52.7683
	Stx5M55V	14230	Golgi	Ratio	20.1294
	Stx5M55V	14230	Golgi	Ratio	31.6466
	Stx5M55V	14230	Golgi	Ratio	32.855
	Stx5M55V	14230	Golgi	Ratio	28.9421
	Stx5M55V	14230	Golgi	Ratio	28.2802
	Stx5M55V	14230	Golgi	Ratio	40.0018
	Stx5M55V	14230	Golgi	Ratio	31.5274
	Stx5M55V	14230	Golgi	Ratio	29.9769
	Stx5M55V	14230	Golgi	Ratio	48.7591
	Stx5M55V	14230	Golgi	Ratio	17.2263
	Stx5M55V	14230	Golgi	Ratio	15.4
	Stx5M55V	14230	Golgi	Ratio	19.0613
	Stx5M55V	14230	Golgi	Ratio	21.2013
	Stx5M55V	14230	Golgi	Ratio	25.5714
	Stx5M55V	14235	Golgi	Ratio	19.0505
	Stx5M55V	14235	Golgi	Ratio	15.8917
	Stx5M55V	14235	Golgi	Ratio	19.6782
	Stx5M55V	14235	Golgi	Ratio	24.1145
	Stx5M55V	14235	Golgi	Ratio	22.0098
	Stx5M55V	14235	Golgi	Ratio	23.6452
	Stx5M55V	14235	Golgi	Ratio	22.979
	Stx5M55V	14235	Golgi	Ratio	20.831
	Stx5M55V	14235	Golgi	Ratio	24.5713
	Stx5M55V	14235	Golgi	Ratio	38.6088
	Stx5M55V	14235	Golgi	Ratio	42.909
	Stx5M55V	14235	Golgi	Ratio	25.5127
	Stx5M55V	14235	Golgi	Ratio	27.7005
	Stx5M55V	14235	Golgi	Ratio	27.287
	Stx5M55V	14235	Golgi	Ratio	21.9554
	Stx5M55V	14235	Golgi	Ratio	52.5192
	Stx5M55V	14235	Golgi	Ratio	31.6502
	Stx5M55V	14235	Golgi	Ratio	27.3341
	Stx5M55V	14235	Golgi	Ratio	50.4282
	Stx5M55V	14235	Golgi	Ratio	20.517
	Stx5M55V	14235	Golgi	Ratio	55.5259
	Stx5M55V	14235	Golgi	Ratio	65.4571
	Stx5M55V	14235	Golgi	Ratio	26.2789
	Stx5M55V	14235	Golgi	Ratio	87.0366
	Stx5M55V	14235	Golgi	Ratio	23.8154
	Stx5M55V	14235	Golgi	Ratio	25.059
	Stx5M55V	14235	Golgi	Ratio	36.9563
	Stx5M55V	14235	Golgi	Ratio	27.3516
	Stx5M55V	14235	Golgi	Ratio	22.2914
	Stx5M55V	14235	Golgi	Ratio	19.6436
	Stx5M55V	14235	Golgi	Ratio	20.7652
	Stx5M55V	14235	Golgi	Ratio	30.7951
	Stx5M55V	14235	Golgi	Ratio	22.8695
	Stx5M55V	14235	Golgi	Ratio	18.6513
	Stx5M55V	14235	Golgi	Ratio	20.9303
	Stx5M55V	14235	Golgi	Ratio	23.3259
	Stx5M55V	14235	Golgi	Ratio	25.7941
	Stx5M55V	14235	Golgi	Ratio	28.3797
	Stx5M55V	14235	Golgi	Ratio	26.5592
	Stx5M55V	14235	Golgi	Ratio	21.2465
	Stx5M55V	14235	Golgi	Ratio	37.5654
	Stx5M55V	14235	Golgi	Ratio	22.8304
	Stx5M55V	14235	Golgi	Ratio	13.4511
	Stx5M55V	14235	Golgi	Ratio	22.2966
	Stx5M55V	14235	Golgi	Ratio	21.1965
	Stx5M55V	14235	Golgi	Ratio	69.6158
	Stx5M55V	14235	Golgi	Ratio	23.1127
	Stx5M55V	14235	Golgi	Ratio	19.2621
	Stx5M55V	14235	Golgi	Ratio	28.8366
	Stx5M55V	14235	Golgi	Ratio	20.2043
	Stx5M55V	14235	Golgi	Ratio	15.8335
	Stx5M55V	14235	Golgi	Ratio	14.0967
	Stx5M55V	14235	Golgi	Ratio	34.4031
	Stx5M55V	14235	Golgi	Ratio	29.9985
	Stx5M55V	14235	Golgi	Ratio	21.0809
	Stx5M55V	14235	Golgi	Ratio	30.0515
	Stx5M55V	14235	Golgi	Ratio	13.2806
	Stx5M55V	14235	Golgi	Ratio	35.6429
	Stx5M55V	14235	Golgi	Ratio	21.7618
	Stx5M55V	14235	Golgi	Ratio	24.8897
	Stx5M55V	14235	Golgi	Ratio	23.7254
	Stx5M55V	14235	Golgi	Ratio	20.8954
	Stx5M55V	14235	Golgi	Ratio	19.2403
	Stx5M55V	14235	Golgi	Ratio	17.9902
	Stx5M55V	14235	Golgi	Ratio	20.6839
	Stx5M55V	14235	Golgi	Ratio	45.8116
	Stx5M55V	14235	Golgi	Ratio	45.9694
	Stx5M55V	14235	Golgi	Ratio	34.2706
	Stx5M55V	14235	Golgi	Ratio	33.0738
	Stx5M55V	14235	Golgi	Ratio	28.561
	Stx5M55V	14235	Golgi	Ratio	31.4749
	Stx5M55V	14235	Golgi	Ratio	22.7075
	Stx5M55V	14235	Golgi	Ratio	23.2814
	Stx5M55V	14235	Golgi	Ratio	19.1965
	Stx5M55V	14235	Golgi	Ratio	24.8727
	Stx5M55V	14235	Golgi	Ratio	17.48
	Stx5M55V	14235	Golgi	Ratio	21.8066
	Stx5M55V	14235	Golgi	Ratio	23.7859
	Stx5M55V	14235	Golgi	Ratio	34.2413
	Stx5M55V	14235	Golgi	Ratio	27.5082
	Stx5M55V	14235	Golgi	Ratio	44.5341
	Stx5M55V	14235	Golgi	Ratio	52.2142
	Stx5M55V	14235	Golgi	Ratio	90.8268
	Stx5M55V	14235	Golgi	Ratio	39.4713
	Stx5M55V	14235	Golgi	Ratio	49.5379
	Stx5M55V	14235	Golgi	Ratio	46.1922
	Stx5M55V	14235	Golgi	Ratio	40.3209
	Stx5M55V	14235	Golgi	Ratio	28.2017
	Stx5M55V	14235	Golgi	Ratio	32.0397
	Stx5M55V	14235	Golgi	Ratio	29.2801
	Stx5M55V	14235	Golgi	Ratio	51.1143
	Stx5M55V	14235	Golgi	Ratio	39.675
	Stx5M55V	14235	Golgi	Ratio	38.4511
	Stx5M55V	14235	Golgi	Ratio	20.9198
	Stx5M55V	14235	Golgi	Ratio	31.9959
	Stx5M55V	14235	Golgi	Ratio	19.2959
	Stx5M55V	14235	Golgi	Ratio	28.0078
	Stx5M55V	14235	Golgi	Ratio	25.9093
	Stx5M55V	14235	Golgi	Ratio	26.0818
	Stx5M55V	14235	Golgi	Ratio	32.5819
	Stx5M55V	14235	Golgi	Ratio	26.7804
	Stx5M55V	14235	Golgi	Ratio	37.6122
	Stx5M55V	14235	Golgi	Ratio	26.8476
	Stx5M55V	14235	Golgi	Ratio	28.7446
	Stx5M55V	14235	Golgi	Ratio	24.4584
	Stx5M55V	14235	Golgi	Ratio	28.5972
	Stx5M55V	14235	Golgi	Ratio	25.3129
	Stx5M55V	14235	Golgi	Ratio	29.3931
	Stx5M55V	14235	Golgi	Ratio	48.1231
	Stx5M55V	14235	Golgi	Ratio	53.4167
	Stx5M55V	14235	Golgi	Ratio	25.0699
	Stx5M55V	14235	Golgi	Ratio	28.6383
	Stx5M55V	14235	Golgi	Ratio	83.8344
	Stx5M55V	14235	Golgi	Ratio	45.8167
	Stx5M55V	14235	Golgi	Ratio	42.8965
	Stx5M55V	14235	Golgi	Ratio	14.8799
	Stx5M55V	14235	Golgi	Ratio	42.9109
	Stx5M55V	14235	Golgi	Ratio	29.2264
	Stx5M55V	14235	Golgi	Ratio	58.9153
	Stx5M55V	14235	Golgi	Ratio	24.8485
	Stx5M55V	14235	Golgi	Ratio	34.1001
	Stx5M55V	14235	Golgi	Ratio	36.8669
	Stx5M55V	14235	Golgi	Ratio	65.2599
	Stx5M55V	14235	Golgi	Ratio	21.0896
	Stx5M55V	14235	Golgi	Ratio	51.6486
	Stx5M55V	14235	Golgi	Ratio	46.497
	Stx5M55V	14235	Golgi	Ratio	26.3203
	Stx5M55V	14235	Golgi	Ratio	22.3703
	Stx5M55V	14235	Golgi	Ratio	56.8526
	Stx5M55V	14235	Golgi	Ratio	35.0569
	Stx5M55V	14235	Golgi	Ratio	38.7354
	Stx5M55V	14235	Golgi	Ratio	15.1638
	Stx5M55V	14235	Golgi	Ratio	96.85
	Stx5M55V	14235	Golgi	Ratio	37.9079
	Stx5M55V	14235	Golgi	Ratio	27.7947
	Stx5M55V	14235	Golgi	Ratio	54.3389
	Stx5M55V	14235	Golgi	Ratio	27.7079
	Stx5M55V	14235	Golgi	Ratio	25.8246
	Stx5M55V	14235	Golgi	Ratio	25.4462
	Stx5M55V	14235	Golgi	Ratio	20.3331
	Stx5M55V	14235	Golgi	Ratio	71.5204
	Stx5M55V	14235	Golgi	Ratio	51.0326
	Stx5M55V	14235	Golgi	Ratio	16.1169
	Stx5M55V	14235	Golgi	Ratio	17.3236
	Stx5M55V	14235	Golgi	Ratio	22.95
	Stx5M55V	14235	Golgi	Ratio	23.7643
	Stx5M55V	14235	Golgi	Ratio	47.8833
	Stx5M55V	14235	Golgi	Ratio	32.9199
	Stx5M55V	14235	Golgi	Ratio	37.2874
	Stx5M55V	14235	Golgi	Ratio	22.6242
	Stx5M55V	14235	Golgi	Ratio	30.68
	Stx5M55V	14235	Golgi	Ratio	20.7127
	Stx5M55V	14235	Golgi	Ratio	100.958
	Stx5M55V	14235	Golgi	Ratio	83.3485
	Stx5M55V	14235	Golgi	Ratio	51.4273
	Stx5M55V	14235	Golgi	Ratio	56.2648
	Stx5M55V	14235	Golgi	Ratio	43.6689
	Stx5M55V	14235	Golgi	Ratio	35.2962
	Stx5M55V	14235	Golgi	Ratio	40.6991
	Stx5M55V	14235	Golgi	Ratio	30.5033
	Stx5M55V	14235	Golgi	Ratio	30.0594
	Stx5M55V	14235	Golgi	Ratio	33.2793
	Stx5M55V	14235	Golgi	Ratio	34.1675
	Stx5M55V	14235	Golgi	Ratio	31.0039
	Stx5M55V	14235	Golgi	Ratio	26.3497
	Stx5M55V	14235	Golgi	Ratio	17.4903
	Stx5M55V	14235	Golgi	Ratio	24.3785
	Stx5M55V	14235	Golgi	Ratio	32.426
	Stx5M55V	14235	Golgi	Ratio	28.4809
	Stx5M55V	14235	Golgi	Ratio	22.3539
	Stx5M55V	14235	Golgi	Ratio	33.6379
	Stx5M55V	14235	Golgi	Ratio	40.8904
	Stx5M55V	14235	Golgi	Ratio	23.3651
	Stx5M55V	14235	Golgi	Ratio	33.1794
	Stx5M55V	14235	Golgi	Ratio	25.6149
	Stx5M55V	14235	Golgi	Ratio	51.0547
	Stx5M55V	14235	Golgi	Ratio	32.9719
	Stx5M55V	14235	Golgi	Ratio	24.752
	Stx5M55V	14235	Golgi	Ratio	34.6358
	Stx5M55V	14235	Golgi	Ratio	33.6672
	Stx5M55V	14235	Golgi	Ratio	37.8982
	Stx5M55V	14235	Golgi	Ratio	42.5554
	Stx5M55V	14235	Golgi	Ratio	17.9952
	Stx5M55V	14235	Golgi	Ratio	30.4268
	Stx5M55V	14235	Golgi	Ratio	30.3636
	Stx5M55V	14235	Golgi	Ratio	26.4344
	Stx5M55V	14235	Golgi	Ratio	35.9941
	Stx5M55V	14235	Golgi	Ratio	31.6334
	Stx5M55V	14235	Golgi	Ratio	57.7226
	Stx5M55V	14235	Golgi	Ratio	48.6448
	Stx5M55V	14235	Golgi	Ratio	41.9852
	Stx5M55V	14235	Golgi	Ratio	31.0711
	Stx5M55V	14235	Golgi	Ratio	24.3771
	Stx5M55V	14235	Golgi	Ratio	39.5934
	Stx5M55V	14235	Golgi	Ratio	32.1313
	Stx5M55V	14235	Golgi	Ratio	22.5676
	Stx5M55V	14235	Golgi	Ratio	13.6362
	Stx5M55V	14235	Golgi	Ratio	23.0458
	Stx5M55V	14235	Golgi	Ratio	37.8244
	Stx5M55V	14235	Golgi	Ratio	25.1659

## Sheet: Figure 4e
Figure 4e	Colocalization (Pearson) of Stx5L and GM130
	Condition	Line	Marker	Experiment	Value		Condition	Line	Marker	Experiment	Value
	Ctrl	14197	GM130	C	0.374815		Ctrl	14197	GM130	A	0.307485
	Ctrl	14197	GM130	C	0.416257		Ctrl	14197	GM130	A	0.384529
	Ctrl	14197	GM130	C	0.387298		Ctrl	14197	GM130	A	0.341665
	Ctrl	14197	GM130	C	0.141709		Ctrl	14197	GM130	A	0.269125
	Ctrl	14197	GM130	C	0.302256		Ctrl	14197	GM130	A	0.291747
	Ctrl	14197	GM130	C	0.281143		Ctrl	14197	GM130	A	0.384512
	Ctrl	14197	GM130	C	0.234633		Ctrl	14197	GM130	A	0.247269
	Ctrl	14197	GM130	C	0.267729		Ctrl	14197	GM130	A	0.352379
	Ctrl	14197	GM130	C	0.24463		Ctrl	14197	GM130	A	0.293837
	Ctrl	14197	GM130	C	0.190173		Ctrl	14197	GM130	A	0.356909
	Ctrl	14197	GM130	C	0.169267		Ctrl	14197	GM130	A	0.337178
	Ctrl	14197	GM130	C	0.326744		Ctrl	14197	GM130	A	0.262928
	Ctrl	14197	GM130	C	0.156401		Ctrl	14197	GM130	A	0.165309
	Ctrl	14197	GM130	C	0.320431		Ctrl	14197	GM130	A	0.296705
	Ctrl	14197	GM130	C	0.267224		Ctrl	14197	GM130	A	0.250476
	Ctrl	14197	GM130	C	0.118769		Ctrl	14197	GM130	A	0.3375
	Ctrl	14197	GM130	C	0.208987		Ctrl	14197	GM130	A	0.313037
	Ctrl	14197	GM130	C	0.142093		Ctrl	14197	GM130	A	0.284127
	Ctrl	14197	GM130	C	0.137647		Ctrl	14197	GM130	A	0.303644
	Ctrl	14197	GM130	C	0.130536		Ctrl	14197	GM130	A	0.328068
	Ctrl	14197	GM130	C	0.410482		Ctrl	14197	GM130	A	0.351114
	Ctrl	14197	GM130	C	0.231418		Ctrl	14197	GM130	A	0.264967
	Ctrl	14197	GM130	C	0.351993		Ctrl	14197	GM130	A	0.30725
	Ctrl	14197	GM130	C	0.291162		Ctrl	14197	GM130	A	0.238828
	Ctrl	14197	GM130	C	0.252596		Ctrl	14197	GM130	A	0.360207
	Ctrl	14197	GM130	C	0.244776		Ctrl	14197	GM130	A	0.210913
	Ctrl	14197	GM130	C	0.353522		Ctrl	14197	GM130	A	0.235957
	Ctrl	14197	GM130	C	0.377768		Ctrl	14197	GM130	A	0.328899
	Ctrl	14197	GM130	C	0.279909		Ctrl	14197	GM130	A	0.301313
	Ctrl	14197	GM130	C	0.37601		Ctrl	14197	GM130	A	0.313164
	Ctrl	14197	GM130	C	0.261631		Ctrl	14197	GM130	A	0.226285
	Ctrl	14197	GM130	C	0.226262		Ctrl	14197	GM130	A	0.307401
	Ctrl	14197	GM130	C	0.326455		Ctrl	14197	GM130	A	0.312425
	Ctrl	14197	GM130	C	0.159438		Ctrl	14197	GM130	A	0.242803
	Ctrl	14197	GM130	C	0.377194		Ctrl	14197	GM130	A	0.383828
	Ctrl	14197	GM130	C	0.207868		Ctrl	14197	GM130	A	0.209361
	Ctrl	14242	GM130	C	0.270502		Ctrl	14197	GM130	B	0.391866
	Ctrl	14242	GM130	C	0.125177		Ctrl	14197	GM130	B	0.297011
	Ctrl	14242	GM130	C	0.138015		Ctrl	14197	GM130	B	0.396358
	Ctrl	14242	GM130	C	0.220064		Ctrl	14197	GM130	B	0.349698
	Ctrl	14242	GM130	C	0.230918		Ctrl	14197	GM130	B	0.419676
	Ctrl	14242	GM130	C	0.24315		Ctrl	14197	GM130	B	0.308907
	Ctrl	14242	GM130	C	0.391213		Ctrl	14197	GM130	B	0.404276
	Ctrl	14242	GM130	C	0.240548		Ctrl	14197	GM130	B	0.310257
	Ctrl	14242	GM130	C	0.189017		Ctrl	14197	GM130	B	0.322893
	Ctrl	14242	GM130	C	0.195002		Ctrl	14197	GM130	B	0.320278
	Ctrl	14242	GM130	C	0.291953		Ctrl	14197	GM130	B	0.399772
	Ctrl	14242	GM130	C	0.149395		Ctrl	14197	GM130	B	0.287946
	Ctrl	14242	GM130	C	0.235158		Ctrl	14197	GM130	B	0.356496
	Ctrl	14242	GM130	C	0.222083		Ctrl	14197	GM130	B	0.35028
	Ctrl	14242	GM130	C	0.210013		Ctrl	14197	GM130	B	0.326906
	Ctrl	14242	GM130	C	0.165939		Ctrl	14197	GM130	B	0.357795
	Ctrl	14242	GM130	C	0.146902		Ctrl	14197	GM130	B	0.377622
	Ctrl	14242	GM130	C	0.222611		Ctrl	14197	GM130	B	0.379694
	Ctrl	14242	GM130	C	0.196099		Ctrl	14197	GM130	B	0.335407
	Ctrl	14242	GM130	C	0.34641		Stx5M55V	14230	GM130	A	0.434105
	Ctrl	14242	GM130	C	0.175346		Stx5M55V	14230	GM130	A	0.49978
	Ctrl	14242	GM130	C	0.252598		Stx5M55V	14230	GM130	A	0.454579
	Ctrl	14242	GM130	C	0.123999		Stx5M55V	14230	GM130	A	0.385939
	Ctrl	14242	GM130	C	0.112678		Stx5M55V	14230	GM130	A	0.29884
	Ctrl	14242	GM130	C	0.234691		Stx5M55V	14230	GM130	A	0.304881
	Ctrl	14242	GM130	C	0.229455		Stx5M55V	14230	GM130	A	0.304458
	Ctrl	14242	GM130	C	0.372715		Stx5M55V	14230	GM130	A	0.334217
	Ctrl	14242	GM130	C	0.196391		Stx5M55V	14230	GM130	A	0.386103
	Ctrl	14242	GM130	C	0.166104		Stx5M55V	14230	GM130	A	0.390659
	Ctrl	14242	GM130	C	0.138808		Stx5M55V	14230	GM130	A	0.386279
	Ctrl	14242	GM130	C	0.299161		Stx5M55V	14230	GM130	A	0.537219
	Ctrl	14242	GM130	C	0.11323		Stx5M55V	14230	GM130	A	0.327564
	Ctrl	14242	GM130	C	0.165203		Stx5M55V	14230	GM130	A	0.326133
	Ctrl	14242	GM130	C	-0.228098		Stx5M55V	14230	GM130	A	0.336787
	Ctrl	14242	GM130	C	0.330852		Stx5M55V	14230	GM130	A	0.482494
	Ctrl	14242	GM130	C	0.392509		Stx5M55V	14230	GM130	A	0.334892
	Ctrl	14242	GM130	C	0.0945958		Stx5M55V	14230	GM130	A	0.319324
	Ctrl	14242	GM130	C	0.072072		Stx5M55V	14230	GM130	A	0.40994
	Ctrl	14242	GM130	C	0.174898		Stx5M55V	14230	GM130	A	0.415157
	Ctrl	14242	GM130	C	0.162719		Stx5M55V	14230	GM130	A	0.520771
	Ctrl	14242	GM130	C	0.259695		Stx5M55V	14230	GM130	A	0.281948
	Ctrl	14242	GM130	C	0.251539		Stx5M55V	14230	GM130	A	0.523018
	Ctrl	14242	GM130	C	0.17208		Stx5M55V	14230	GM130	A	0.427721
	Ctrl	14242	GM130	C	0.349323		Stx5M55V	14230	GM130	A	0.330256
	Ctrl	14242	GM130	C	0.219137		Stx5M55V	14230	GM130	A	0.518842
	Ctrl	14242	GM130	C	0.209932		Stx5M55V	14230	GM130	A	0.445992
	Ctrl	14242	GM130	C	0.229909		Stx5M55V	14230	GM130	A	0.442733
	Stx5M55V	14230	GM130	C	0.292982		Stx5M55V	14230	GM130	A	0.427732
	Stx5M55V	14230	GM130	C	0.258099		Stx5M55V	14230	GM130	A	0.351389
	Stx5M55V	14230	GM130	C	0.257083		Stx5M55V	14230	GM130	A	0.330592
	Stx5M55V	14230	GM130	C	0.324129		Stx5M55V	14230	GM130	A	0.34295
	Stx5M55V	14230	GM130	C	0.282709		Stx5M55V	14230	GM130	A	0.541096
	Stx5M55V	14230	GM130	C	0.254607		Stx5M55V	14230	GM130	A	0.447935
	Stx5M55V	14230	GM130	C	0.260792		Stx5M55V	14230	GM130	A	0.526363
	Stx5M55V	14230	GM130	C	0.255404		Stx5M55V	14230	GM130	A	0.470091
	Stx5M55V	14230	GM130	C	0.254281		Stx5M55V	14230	GM130	A	0.393155
	Stx5M55V	14230	GM130	C	0.244741		Stx5M55V	14230	GM130	A	0.369088
	Stx5M55V	14230	GM130	C	0.328064		Stx5M55V	14230	GM130	A	0.367817
	Stx5M55V	14230	GM130	C	0.410668		Stx5M55V	14230	GM130	B	0.335831
	Stx5M55V	14230	GM130	C	0.14122		Stx5M55V	14230	GM130	B	0.448223
	Stx5M55V	14230	GM130	C	0.437722		Stx5M55V	14230	GM130	B	0.394604
	Stx5M55V	14230	GM130	C	0.419147		Stx5M55V	14230	GM130	B	0.36887
	Stx5M55V	14230	GM130	C	0.497446		Stx5M55V	14230	GM130	B	0.440162
	Stx5M55V	14230	GM130	C	0.384717		Stx5M55V	14230	GM130	B	0.46632
	Stx5M55V	14230	GM130	C	0.210757		Stx5M55V	14230	GM130	B	0.401801
	Stx5M55V	14230	GM130	C	0.215877		Stx5M55V	14230	GM130	B	0.376392
	Stx5M55V	14230	GM130	C	0.262255		Stx5M55V	14230	GM130	B	0.373173
	Stx5M55V	14230	GM130	C	0.199994		Stx5M55V	14230	GM130	B	0.409784
	Stx5M55V	14230	GM130	C	0.230559		Stx5M55V	14230	GM130	B	0.366546
	Stx5M55V	14230	GM130	C	0.304541		Stx5M55V	14230	GM130	B	0.398935
	Stx5M55V	14230	GM130	C	0.323143		Stx5M55V	14230	GM130	B	0.332416
	Stx5M55V	14230	GM130	C	0.275046		Stx5M55V	14230	GM130	B	0.372984
	Stx5M55V	14230	GM130	C	0.170261		Stx5M55V	14230	GM130	B	0.487466
	Stx5M55V	14235	GM130	C	0.274027		Stx5M55V	14230	GM130	B	0.413497
	Stx5M55V	14235	GM130	C	0.207985		Stx5M55V	14230	GM130	B	0.422106
	Stx5M55V	14235	GM130	C	0.308854		Stx5M55V	14230	GM130	B	0.496449
	Stx5M55V	14235	GM130	C	0.300368		Stx5M55V	14230	GM130	B	0.526574
	Stx5M55V	14235	GM130	C	0.303763		Stx5M55V	14230	GM130	B	0.38327
	Stx5M55V	14235	GM130	C	0.229973		Stx5M55V	14230	GM130	B	0.362035
	Stx5M55V	14235	GM130	C	0.301912		Stx5M55V	14230	GM130	B	0.407227
	Stx5M55V	14235	GM130	C	0.288764		Stx5M55V	14235	GM130	A	0.373663
	Stx5M55V	14235	GM130	C	0.219042		Stx5M55V	14235	GM130	A	0.319823
	Stx5M55V	14235	GM130	C	0.233345		Stx5M55V	14235	GM130	A	0.36854
	Stx5M55V	14235	GM130	C	0.422827		Stx5M55V	14235	GM130	A	0.420111
	Stx5M55V	14235	GM130	C	0.253469		Stx5M55V	14235	GM130	A	0.307461
	Stx5M55V	14235	GM130	C	0.370479		Stx5M55V	14235	GM130	A	0.487302
	Stx5M55V	14235	GM130	C	0.262818		Stx5M55V	14235	GM130	A	0.43475
	Stx5M55V	14235	GM130	C	0.283099		Stx5M55V	14235	GM130	A	0.457707
	Stx5M55V	14235	GM130	C	0.348533		Stx5M55V	14235	GM130	A	0.291757
	Stx5M55V	14235	GM130	C	0.32869		Stx5M55V	14235	GM130	A	0.542019
							Stx5M55V	14235	GM130	A	0.603625
							Stx5M55V	14235	GM130	A	0.451509
							Stx5M55V	14235	GM130	A	0.347699
							Stx5M55V	14235	GM130	A	0.444803
							Stx5M55V	14235	GM130	A	0.49139
							Stx5M55V	14235	GM130	A	0.497317
							Stx5M55V	14235	GM130	A	0.401185
							Stx5M55V	14235	GM130	A	0.426557
							Stx5M55V	14235	GM130	A	0.287854
							Stx5M55V	14235	GM130	A	0.36535
							Stx5M55V	14235	GM130	A	0.300761
							Stx5M55V	14235	GM130	A	0.409595
							Stx5M55V	14235	GM130	A	0.479982
							Stx5M55V	14235	GM130	A	0.321277
							Stx5M55V	14235	GM130	A	0.376721
							Stx5M55V	14235	GM130	A	0.508251
							Stx5M55V	14235	GM130	A	0.366747
							Stx5M55V	14235	GM130	A	0.423955
							Stx5M55V	14235	GM130	A	0.316
							Stx5M55V	14235	GM130	A	0.344995
							Stx5M55V	14235	GM130	A	0.261144
							Stx5M55V	14235	GM130	A	0.418519
							Stx5M55V	14235	GM130	A	0.32483
							Stx5M55V	14235	GM130	A	0.319257
							Stx5M55V	14235	GM130	A	0.348806
							Stx5M55V	14235	GM130	A	0.481124
							Stx5M55V	14235	GM130	A	0.414229
							Stx5M55V	14235	GM130	A	0.358187
							Stx5M55V	14235	GM130	A	0.355845
							Stx5M55V	14235	GM130	A	0.44795
							Stx5M55V	14235	GM130	A	0.295104
							Stx5M55V	14235	GM130	A	0.428105
							Stx5M55V	14235	GM130	A	0.362625
							Stx5M55V	14235	GM130	A	0.367436
							Stx5M55V	14235	GM130	A	0.37276
							Stx5M55V	14235	GM130	A	0.265295
							Stx5M55V	14235	GM130	B	0.412616
							Stx5M55V	14235	GM130	B	0.496091
							Stx5M55V	14235	GM130	B	0.450948
							Stx5M55V	14235	GM130	B	0.402682
							Stx5M55V	14235	GM130	B	0.498982
							Stx5M55V	14235	GM130	B	0.201769
							Stx5M55V	14235	GM130	B	0.41141
							Stx5M55V	14235	GM130	B	0.343811
							Stx5M55V	14235	GM130	B	0.381803
							Stx5M55V	14235	GM130	B	0.360108
							Stx5M55V	14235	GM130	B	0.275169
							Stx5M55V	14235	GM130	B	0.290228
							Stx5M55V	14235	GM130	B	0.25178
							Stx5M55V	14235	GM130	B	0.443714
							Stx5M55V	14235	GM130	B	0.374081
							Stx5M55V	14235	GM130	B	0.407661
							Stx5M55V	14235	GM130	B	0.385357
							Stx5M55V	14235	GM130	B	0.358341
							Stx5M55V	14235	GM130	B	0.37251
							Stx5M55V	14235	GM130	B	0.294428
							Stx5M55V	14235	GM130	B	0.420192
							Stx5M55V	14235	GM130	B	0.388226
							Stx5M55V	14235	GM130	B	0.309458
							Stx5M55V	14235	GM130	B	0.411179
							Stx5M55V	14235	GM130	B	0.401192
							Stx5M55V	14235	GM130	B	0.51297
							Stx5M55V	14235	GM130	B	0.373556
							Stx5M55V	14235	GM130	B	0.358686
							Ctrl	14242	GM130	A	0.27641
							Ctrl	14242	GM130	A	0.291809
							Ctrl	14242	GM130	A	0.429371
							Ctrl	14242	GM130	A	0.374892
							Ctrl	14242	GM130	A	0.354633
							Ctrl	14242	GM130	A	0.400011
							Ctrl	14242	GM130	A	0.206768
							Ctrl	14242	GM130	A	0.29478
							Ctrl	14242	GM130	A	0.395237
							Ctrl	14242	GM130	A	0.433185
							Ctrl	14242	GM130	A	0.360175
							Ctrl	14242	GM130	A	0.379771
							Ctrl	14242	GM130	A	0.30075
							Ctrl	14242	GM130	A	0.295464
							Ctrl	14242	GM130	A	0.292125
							Ctrl	14242	GM130	A	0.318889
							Ctrl	14242	GM130	A	0.317857
							Ctrl	14242	GM130	A	0.311846
							Ctrl	14242	GM130	A	0.400786
							Ctrl	14242	GM130	A	0.359763
							Ctrl	14242	GM130	A	0.229307
							Ctrl	14242	GM130	A	0.330522
							Ctrl	14242	GM130	A	0.333441
							Ctrl	14242	GM130	A	0.35794
							Ctrl	14242	GM130	A	0.394989
							Ctrl	14242	GM130	A	0.323634
							Ctrl	14242	GM130	A	0.503494
							Ctrl	14242	GM130	A	0.284094
							Ctrl	14242	GM130	A	0.264963
							Ctrl	14242	GM130	A	0.251669
							Ctrl	14242	GM130	A	0.385798
							Ctrl	14242	GM130	A	0.286666
							Ctrl	14242	GM130	A	0.304135
							Ctrl	14242	GM130	A	0.402432
							Ctrl	14242	GM130	A	0.335027
							Ctrl	14242	GM130	A	0.257337
							Ctrl	14242	GM130	A	0.369638
							Ctrl	14242	GM130	A	0.334659
							Ctrl	14242	GM130	A	0.304734
							Ctrl	14242	GM130	A	0.413506
							Ctrl	14242	GM130	A	0.267289
							Ctrl	14242	GM130	A	0.391803
							Ctrl	14242	GM130	A	0.361967
							Ctrl	14242	GM130	A	0.347244
							Ctrl	14242	GM130	A	0.318281
							Ctrl	14242	GM130	A	0.3561
							Ctrl	14242	GM130	A	0.330822

[truncated: 39 more sheets: Figure 4g, Figure 5b, Figure 5g, Figure 6c, Figure 6d, Supplementary Figure 4, Supplementary Figure 5a, Supplementary Figure 5c, Supplementary Figure 5e, Supplementary Figure 5f, Supplementary Figure 5i, Supplementary Figure 5k, Supplementary Figure 6b, Supplementary Figure 6d, Supplementary Figure 6f, Supplementary Figure 6h, Supplementary Figure 7b, Supplementary Figure 7d, Supplementary Figure 7f, Supplementary Figure 7h …]
